# Supplementary material for: Identification of microRNA-mRNA functional interactions in UVB-induced senescence of human diploid fibroblasts
Source: BMC Genomics. 2013 Apr 4;14:224. doi: 10.1186/1471-2164-14-224 (PMC4008267; doi:10.1186/1471-2164-14-224)
Supplement: Additional file 4: Table S1 — Genome-wide transcriptome analysis after UVB treatment. RNA was isolated from UVB treated and control cells. Genome-wide RNA profiling (microarray) was performed at different time points. A cutoff of > 1.5 fold regulation was used for the result of day 7 and day 9 after UVB irradiation. * indicates significant changes in gene expression at day 9, derived from three independent Affymetrix chip experiments. [file 1471-2164-14-224-S4.xlsx]

## Sheet: Expression 1&2 p value gesamt 
Additional Table 1
Id	GenBank	UniGene	Description	LocusLink	Symbol	E9R_004a01_UVBd0	E9R_004a02_Cod0	E9R_004a03_UVBd7	E9R_004a04_UVBd9	E9R_004a05_Cod9	Kopie von E9R_004a05_Cod9	UVB d0	UVB d7	UVB d9	UVBd9 ALT1	UVBd9 ALT2	Co 3	Co 2	Co 1	UVB 3	UVB 2	UVB 1		p-value
201525_at	NM_001647	Hs.522555	apolipoprotein D	347	APOD	2.58313	2.53767	10.479	9.97544	2.56995	2.56995	0.045468	7.90907	7.40549	5.72488	6.29171	2.62987	2.35874	2.56995	8.35475	8.65044	9.97544	*	0.000213492
206165_s_at	NM_006536	Hs.241551	chloride channel, calcium activated, family member 2	9635	CLCA2	1.85705	1.84709	9.71543	8.5055	1.85588	1.85588	0.00996351	7.85955	6.64962	5.11914	5.23398	1.80187	1.79694	1.85588	6.92101	7.03092	8.5055	*	0.000376412
202481_at	NM_004753	Hs.289347	dehydrogenase/reductase (SDR family) member 3	9249	DHRS3	5.25996	4.6729	9.57219	9.92077	4.02154	4.02154	0.58706	5.55066	5.89923	2.10139	2.26076	7.35119	7.26713	4.02154	9.45257	9.52789	9.92077	*	0.0364522
229308_at	AW273796					3.55594	3.58591	8.38444	8.8085	2.92645	2.92645	-0.0299689	5.45799	5.88205	3.8471	4.06239	3.5421	3.19528	2.92645	7.3892	7.25767	8.8085	*	0.000954653
236335_at	AW298375					3.53351	3.30901	8.28937	9.17546	3.36895	3.36895	0.224497	4.92043	5.80652	2.15144	3.19692	4.28979	3.77455	3.36895	6.44123	6.97147	9.17546	*	0.0133444
239370_at	AW081982					7.17278	7.25381	8.78059	9.18417	3.44322	3.44322	-0.0810314	5.33737	5.74095	1.90751	1.98602	7.02871	7.036	3.44322	8.93622	9.02202	9.18417		0.0552628
228731_at	AW236803					2.72557	2.6612	7.73295	8.25548	2.67807	2.67807	0.0643643	5.05488	5.57741	1.9373	2.18009	4.87607	4.70298	2.67807	6.81337	6.88307	8.25548	*	0.018892
219087_at	NM_017680	Hs.435655	asporin	54829	ASPN	5.78767	5.41517	9.11587	10.5659	5.0007	5.0007	0.3725	4.11517	5.5652	2.78449	2.68326	6.84273	7.11576	5.0007	9.62722	9.79902	10.5659	*	0.00708883
217528_at	BF003134	Hs.241551	chloride channel, calcium activated, family member 2	9635	CLCA2	3.12357	3.07347	9.71731	8.48539	3.23767	3.23767	0.0501001	6.47964	5.24772	3.85527	4.18463	3.06454	2.97477	3.23767	6.9198	7.1594	8.48539	*	0.000849169
220356_at	NM_006587	Hs.518618	corin, serine peptidase	10699	CORIN	3.51138	2.58016	7.84878	8.4776	3.25708	3.25708	0.931221	4.59171	5.22052	2.30683	3.20123	6.04483	5.61458	3.25708	8.35166	8.81581	8.4776	*	0.0151552
203185_at	NM_014737	Hs.631504	Ras association (RalGDS/AF-6) domain family 2	9770	RASSF2	3.89769	2.9647	8.14263	8.43184	3.221	3.221	0.932989	4.92163	5.21084	3.70738	3.5218	5.61053	5.72611	3.221	9.31792	9.24791	8.43184	*	0.00867215
219872_at	NM_016613	Hs.567498	chromosome 4 open reading frame 18	51313	C4orf18	2.64133	2.71474	8.54305	8.63515	3.49909	3.49909	-0.0734101	5.04396	5.13606	1.46193	2.13633	3.17242	2.62652	3.49909	4.63434	4.76285	8.63515		0.0950268
200986_at	NM_000062	Hs.384598	serpin peptidase inhibitor, clade G (C1 inhibitor), member 1, (angioedema, hereditary)	710	SERPING1	7.53992	7.50482	10.6677	10.9246	5.78951	5.78951	0.0351079	4.87821	5.13508	2.78299	2.81169	7.37999	7.28544	5.78951	10.163	10.0971	10.9246	*	0.00350066
226533_at	BF694956	Hs.72325	histidine triad nucleotide binding protein 3	135114	HINT3	6.92132	7.3683	7.42886	9.60042	4.47645	4.47645	-0.446979	2.95241	5.12397	1.35649	1.10186	5.61054	5.54168	4.47645	6.96702	6.64354	9.60042		0.0658497
210002_at	D87811	Hs.514746	GATA binding protein 6	2627	GATA6	3.74264	3.47767	7.74485	7.92627	2.86659	2.86659	0.264966	4.87826	5.05968	2.68849	3.35057	4.06325	4.02867	2.86659	6.75174	7.37925	7.92627	*	0.00205381
228602_at	AA479286	Hs.591727, Hs.644733	sarcoglycan, delta (35kDa dystrophin-associated glycoprotein)	6444	SGCD	6.54687	6.60325	9.44274	9.21864	4.19597	4.19597	-0.0563751	5.24677	5.02268	3.34425	1.79605	6.31539	6.3606	4.19597	9.65964	8.15665	9.21864	*	0.0158197
221371_at	NM_005092	Hs.248197	tumor necrosis factor (ligand) superfamily, member 18	8995	TNFSF18	2.17357	2.16305	6.63198	7.13024	2.16919	2.16919	0.0105241	4.46279	4.96105	0.0149977	0.0446908	2.24184	2.22362	2.16919	2.25684	2.26831	7.13024		0.360651
230730_at	AA401248	Hs.591727, Hs.644733	sarcoglycan, delta (35kDa dystrophin-associated glycoprotein)	6444	SGCD	6.92121	7.02597	9.74581	9.8674	4.96182	4.96182	-0.104769	4.78399	4.90558	2.97418	3.3499	6.79664	6.50633	4.96182	9.77082	9.85624	9.8674	*	0.00278629
206166_s_at	AF043977	Hs.241551	chloride channel, calcium activated, family member 2	9635	CLCA2	2.70608	2.69243	8.57454	7.4592	2.73158	2.73158	0.0136504	5.84297	4.72763	2.76842	2.30833	2.31875	2.3197	2.73158	5.08717	4.62803	7.4592	*	0.021196
224396_s_at	AF316824	Hs.435655	asporin	54829	ASPN	3.36853	3.35	6.78015	8.0521	3.3685	3.3685	0.0185296	3.41165	4.6836	2.2243	2.37171	4.64353	4.06867	3.3685	6.86783	6.44038	8.0521	*	0.0069974
223204_at	AF260333	Hs.567498	chromosome 4 open reading frame 18	51313	C4orf18	6.24812	6.08192	11.8183	11.7934	7.12029	7.12029	0.166199	4.69797	4.67309	3.02004	3.26248	7.41858	7.44364	7.12029	10.4386	10.7061	11.7934	*	0.00102696
238733_at	AI422414	Hs.654387	carboxypeptidase M	1368	CPM	2.3598	2.34804	7.55147	7.22354	2.56542	2.56542	0.011755	4.98605	4.65812	3.70456	4.371	3.54955	3.35443	2.56542	7.25411	7.72542	7.22354	*	0.000242011
221872_at	AI669229	Hs.131269	retinoic acid receptor responder (tazarotene induced) 1	5918	RARRES1	2.35063	2.20787	6.98183	6.85805	2.20997	2.20997	0.142758	4.77187	4.64809	1.18283	2.00138	2.62111	2.51845	2.20997	3.80394	4.51983	6.85805	*	0.0485129
232267_at	AL162032	Hs.656754	G protein-coupled receptor 133	283383	GPR133	3.87264	3.63115	8.40311	8.10273	3.47836	3.47836	0.241494	4.92475	4.62437	2.23846	2.5914	5.5573	5.29268	3.47836	7.79576	7.88408	8.10273	*	0.00879442
202709_at	NM_002023	Hs.519168	fibromodulin	2331	FMOD	6.42215	6.18783	9.10122	9.00479	4.51893	4.51893	0.234321	4.58229	4.48586	2.62062	2.31121	6.48734	6.74629	4.51893	9.10796	9.0575	9.00479	*	0.0111628
206164_at	NM_006536	Hs.241551	chloride channel, calcium activated, family member 2	9635	CLCA2	2.77637	2.76556	8.52913	7.26317	2.79425	2.79425	0.0108061	5.73488	4.46892	2.98464	3.2316	2.73476	3.01153	2.79425	5.7194	6.24313	7.26317	*	0.00151114
208131_s_at	NM_000961	Hs.302085	prostaglandin I2 (prostacyclin) synthase	5740	PTGIS	6.13119	6.00738	10.1307	10.5362	6.07753	6.07753	0.123811	4.05315	4.4587	1.35903	1.37583	9.03608	9.34792	6.07753	10.3951	10.7237	10.5362		0.0837139
238332_at	AI307802	Hs.374774	ankyrin repeat domain 29	147463	ANKRD29	4.09163	3.84557	7.67697	8.30968	3.85844	3.85844	0.246067	3.81853	4.45124	3.54872	4.0295	4.85774	4.62711	3.85844	8.40646	8.65662	8.30968	*	0.000231324
225342_at	AK026966	Hs.10862, Hs.592601	adenylate kinase 3-like 1	205	AK3L1	3.9133	3.90775	7.63417	8.03956	3.61381	3.61381	0.00555275	4.02036	4.42576	3.84957	4.34645	4.83658	4.65983	3.61381	8.68615	9.00628	8.03956	*	0.000903345
225328_at	N21643					2.40549	2.31638	5.51848	6.87025	2.47114	2.47114	0.0891036	3.04734	4.39911	2.50078	2.56695	4.37501	4.44226	2.47114	6.87579	7.00921	6.87025	*	0.0082085
227006_at	AA156998	Hs.631569	protein phosphatase 1, regulatory (inhibitor) subunit 14A	94274	PPP1R14A	7.47704	7.18426	8.10861	8.36223	3.97945	3.97945	0.292776	4.12915	4.38278	2.21727	2.42365	7.43758	7.3252	3.97945	9.65485	9.74885	8.36223		0.0692006
202920_at	BF726212	Hs.620557	ankyrin 2, neuronal	287	ANK2	3.47368	3.69577	6.65512	7.29405	2.94106	2.94106	-0.222087	3.71405	4.35299	4.18518	4.00708	4.08778	4.44899	2.94106	8.27296	8.45607	7.29405	*	0.00196572
201117_s_at	NM_001873	Hs.75360	carboxypeptidase E	1363	CPE	3.2743	3.02473	7.25296	7.21655	2.88436	2.88436	0.24957	4.3686	4.33219	3.34375	3.34375	2.74444	2.78501	2.88436	6.08819	6.12876	7.21655	*	0.000589444
202291_s_at	NM_000900	Hs.365706	matrix Gla protein	4256	MGP	4.87368	5.35593	5.20207	7.63688	3.35505	3.35505	-0.482249	1.84702	4.28183	1.19231	1.66064	6.20656	5.83494	3.35505	7.39887	7.49558	7.63688		0.0570216
213142_x_at	AV700415	Hs.186649	hypothetical protein LOC54103	54103	tcag7.1314	5.28161	4.88833	7.37384	7.07656	2.83253	2.83253	0.393278	4.54131	4.24403	2.04689	1.80524	5.5882	6.21277	2.83253	7.63509	8.01801	7.07656		0.0658287
228640_at	BE644809	Hs.479439, Hs.570785	protocadherin 7	5099	PCDH7	3.01012	3.46951	7.50955	7.30349	3.07913	3.07913	-0.45939	4.43042	4.22436	3.07325	3.19424	5.73344	5.70727	3.07913	8.80669	8.90151	7.30349	*	0.0266746
205206_at	NM_000216	Hs.521869	Kallmann syndrome 1 sequence	3730	KAL1	5.98558	5.68261	7.94564	7.84577	3.63469	3.63469	0.302965	4.31095	4.21108	4.6047	3.81875	3.63921	4.4335	3.63469	8.24391	8.25225	7.84577	*	0.000144508
227099_s_at	AW276078	Hs.530443	hypothetical LOC387763	387763	LOC387763	4.07458	4.10315	6.76683	6.93698	2.73811	2.73811	-0.0285781	4.02872	4.19888	3.84938	3.26276	3.58919	4.21966	2.73811	7.43857	7.48242	6.93698	*	0.00124303
228501_at	BF055343	Hs.411308	UDP-N-acetyl-alpha-D-galactosamine:polypeptide N-acetylgalactosaminyltransferase-like 2	117248	GALNTL2	3.27289	3.07607	7.88504	7.84399	3.65242	3.65242	0.196824	4.23262	4.19156	2.33666	2.44307	4.40746	4.41074	3.65242	6.74412	6.85381	7.84399	*	0.00227058
212592_at	AV733266	Hs.643431	immunoglobulin J polypeptide, linker protein for immunoglobulin alpha and mu polypeptides	3512	IGJ	3.13007	3.0924	6.62654	7.36598	3.17618	3.17618	0.0376712	3.45036	4.1898	2.31623	2.59921	3.01212	3.19536	3.17618	5.32836	5.79457	7.36598	*	0.0080307
210990_s_at	U77706	Hs.654572	laminin, alpha 4	3910	LAMA4	5.21702	5.94204	9.02221	8.80312	4.6349	4.6349	-0.725022	4.3873	4.16822	0.216277	-1.63158	5.60171	5.85184	4.6349	5.81798	4.22025	8.80312		0.546137
222150_s_at	AK026747	Hs.186649	hypothetical protein LOC54103	54103	tcag7.1314	5.1047	5.02008	6.67069	7.08247	2.94838	2.94838	0.0846181	3.7223	4.13409	2.2293	2.78159	5.28771	5.00131	2.94838	7.51701	7.78291	7.08247	*	0.0162979
227145_at	AW190565	Hs.306814, Hs.671890	lysyl oxidase-like 4	84171	LOXL4	7.8285	7.82198	12.2027	12.019	7.88691	7.88691	0.00652128	4.31575	4.13205	3.25705	3.08201	8.39241	8.62168	7.88691	11.6495	11.7037	12.019	*	0.000142641
232035_at	BE740761	Hs.278483, Hs.655228	histone cluster 1, H4h	8365	HIST1H4H	3.27229	3.26256	7.61966	7.4233	3.29339	3.29339	0.00973392	4.32628	4.12991	3.26107	3.76833	2.81348	2.78098	3.29339	6.07455	6.54931	7.4233	*	0.00096769
227020_at	BE502982	Hs.463613	yippee-like 2 (Drosophila)	388403	YPEL2	3.30303	2.89998	7.42501	7.88201	3.81324	3.81324	0.403046	3.61177	4.06877	1.78739	2.27336	5.93811	5.95025	3.81324	7.7255	8.22361	7.88201	*	0.0201963
236193_at	AA037483	Hs.658713	histone cluster 1, H2bc	8347	HIST1H2BC	3.44452	3.38583	6.92801	7.45164	3.39969	3.39969	0.0586873	3.52832	4.05194	2.87058	3.28209	3.76108	3.92452	3.39969	6.63166	7.20661	7.45164	*	0.000295186
213543_at	AA570453					7.01567	7.02916	9.96907	10.0108	5.97649	5.97649	-0.0134891	3.99258	4.03436	2.77542	2.71215	7.6388	7.54926	5.97649	10.4142	10.2614	10.0108	*	0.00454921
219908_at	NM_014421	Hs.211869	dickkopf homolog 2 (Xenopus laevis)	27123	DKK2	2.78055	2.74275	6.75661	6.83237	2.80548	2.80548	0.0377958	3.95113	4.02689	2.54014	2.9656	2.7229	2.63695	2.80548	5.26304	5.60255	6.83237	*	0.00268329
205713_s_at	NM_000095	Hs.1584	cartilage oligomeric matrix protein	1311	COMP	5.32062	5.08657	4.75835	7.23408	3.2081	3.2081	0.234046	1.55025	4.02598	3.74197	4.29917	4.3438	3.66247	3.2081	8.08576	7.96164	7.23408	*	0.000686735
230144_at	AW294729	Hs.377070	glutamate receptor, ionotrophic, AMPA 3	2892	GRIA3	4.28485	4.20092	7.75904	7.34629	3.37103	3.37103	0.0839344	4.388	3.97526	1.57138	1.59362	6.76244	7.06346	3.37103	8.33382	8.65708	7.34629		0.129118
237737_at	AI359676	Hs.512867	cancer susceptibility candidate 4	113201	CASC4	2.50409	2.4864	5.90727	6.49496	2.52006	2.52006	0.0176898	3.3872	3.9749	3.49431	3.71507	2.09051	2.10427	2.52006	5.58482	5.81935	6.49496	*	0.000264137
202202_s_at	NM_002290	Hs.654572	laminin, alpha 4	3910	LAMA4	9.22151	9.19675	11.9874	11.8536	7.89387	7.89387	0.024759	4.09358	3.95972	2.42391	2.12185	8.9649	9.35263	7.89387	11.3888	11.4745	11.8536	*	0.00349003
218723_s_at	NM_014059	Hs.507866	chromosome 13 open reading frame 15	28984	C13orf15	5.5463	5.57573	11.8394	11.6355	7.68097	7.68097	-0.0294234	4.15841	3.95451	1.6904	1.45404	8.30368	8.69297	7.68097	9.99408	10.147	11.6355	*	0.0169765
202708_s_at	NM_003528	Hs.2178	histone cluster 2, H2be	8349	HIST2H2BE	3.8212	3.82051	7.58001	7.88259	3.93706	3.93706	0.00068799	3.64295	3.94553	3.41667	2.97334	5.22214	5.73279	3.93706	8.6388	8.70613	7.88259	*	0.00444575
219825_at	NM_019885	Hs.91546	cytochrome P450, family 26, subfamily B, polypeptide 1	56603	CYP26B1	2.3667	2.35509	3.91609	6.3049	2.37438	2.37438	0.0116155	1.54171	3.93052	3.0434	3.05579	2.18994	2.21293	2.37438	5.23334	5.26872	6.3049	*	0.000717915
235561_at	T16544					3.62237	3.18313	6.90466	7.21909	3.29567	3.29567	0.439239	3.609	3.92342	2.40244	3.47471	3.48026	3.18373	3.29567	5.8827	6.65844	7.21909	*	0.00118874
233555_s_at	AL034418	Hs.162016	sulfatase 2	55959	SULF2	4.7629	4.58755	9.56516	8.78593	4.86529	4.86529	0.17535	4.69987	3.92064	2.3245	2.40104	5.77422	5.18145	4.86529	8.09872	7.58249	8.78593	*	0.00277845
215071_s_at	AL353759	Hs.656746	histone cluster 1, H2ac	8334	HIST1H2AC	7.2502	7.38877	11.3281	11.4232	7.50427	7.50427	-0.13857	3.82384	3.91895	3.59348	3.55754	7.22418	7.45924	7.50427	10.8177	11.0168	11.4232	*	4.90193e-05
228224_at	AA573140	Hs.632481	proline/arginine-rich end leucine-rich repeat protein	5549	PRELP	3.9439	3.93468	6.73647	7.05859	3.14209	3.14209	0.00921284	3.59438	3.9165	1.34253	2.0557	7.05816	6.65584	3.14209	8.40069	8.71155	7.05859		0.143662
1558636_s_at	BI254089	Hs.58324	ADAM metallopeptidase with thrombospondin type 1 motif, 5 (aggrecanase-2)	11096	ADAMTS5	3.44072	3.37269	4.24736	7.37393	3.47474	3.47474	0.0680278	0.772623	3.8992	2.12849	1.53365	3.09485	3.25467	3.47474	5.22334	4.78832	7.37393	*	0.0353955
205249_at	NM_000399	Hs.1395	early growth response 2 (Krox-20 homolog, Drosophila)	1959	EGR2	2.69124	2.74501	6.15124	6.63565	2.75136	2.75136	-0.0537648	3.39988	3.88429	3.62541	2.92925	2.70994	3.04475	2.75136	6.33535	5.97399	6.63565	*	9.06908e-05
228697_at	AW731710	Hs.72325	histidine triad nucleotide binding protein 3	135114	HINT3	9.23346	9.39159	10.0327	11.5042	7.64197	7.64197	-0.158133	2.39069	3.86225	2.12415	1.96737	7.31296	7.52723	7.64197	9.4371	9.49461	11.5042	*	0.0181132
214152_at	AU144243	Hs.612814	cell cycle progression 1	9236	CCPG1	6.90648	6.84145	9.32324	10.0418	6.18927	6.18927	0.0650308	3.13397	3.85253	2.46169	2.84882	6.11858	5.97535	6.18927	8.58027	8.82417	10.0418	*	0.00259326
210330_at	U58331	Hs.591727, Hs.644733	sarcoglycan, delta (35kDa dystrophin-associated glycoprotein)	6444	SGCD	5.94304	5.96609	9.08817	9.16912	5.31852	5.31852	-0.0230518	3.76965	3.8506	3.12761	3.03434	5.40714	5.52934	5.31852	8.53475	8.56368	9.16912	*	0.000101722
203477_at	NM_001855	Hs.409034	collagen, type XV, alpha 1	1306	COL15A1	10.9647	10.716	11.3724	12.3295	8.50758	8.50758	0.248697	2.86483	3.82189	0.723908	1.325	11.2923	11.1284	8.50758	12.0162	12.4534	12.3295		0.0983172
205157_s_at	NM_000422	Hs.2785	keratin 17	3872	KRT17	5.61916	5.24445	11.2097	10.1836	6.37998	6.37998	0.374707	4.82968	3.80366	3.19088	2.74543	6.42778	6.59343	6.37998	9.61866	9.33886	10.1836	*	0.000225141
1556427_s_at	AL834319	Hs.427449	similar to hypothetical protein	221091	LOC221091	5.006	5.14734	9.95264	10.2522	6.45257	6.45257	-0.141338	3.50007	3.79962	2.87602	3.0251	6.16885	6.32527	6.45257	9.04487	9.35036	10.2522	*	0.000960221
240397_x_at	AI801626					3.59063	3.41948	6.52281	6.67939	2.88055	2.88055	0.17115	3.64226	3.79884	-0.0282664	0.204055	5.31735	5.38496	2.88055	5.28909	5.58902	6.67939		0.225642
209555_s_at	M98399	Hs.120949, Hs.633085	CD36 molecule (thrombospondin receptor)	948	CD36	2.21807	2.2055	3.39202	6.02271	2.23167	2.23167	0.0125771	1.16036	3.79104	3.18386	3.33811	2.26437	2.13308	2.23167	5.44824	5.47118	6.02271	*	5.70529e-05
202435_s_at	AU154504	Hs.154654	cytochrome P450, family 1, subfamily B, polypeptide 1	1545	CYP1B1	8.58875	8.65518	10.6458	10.7061	6.92176	6.92176	-0.0664322	3.72407	3.78439	1.21822	0.852076	9.53717	9.53267	6.92176	10.7554	10.3847	10.7061		0.0905339
211478_s_at	M74777	Hs.368912	dipeptidyl-peptidase 4 (CD26, adenosine deaminase complexing protein 2)	1803	DPP4	7.05574	7.20623	10.5398	10.0253	6.24339	6.24339	-0.150483	4.29637	3.78189	3.08971	3.02817	6.32984	6.25336	6.24339	9.41955	9.28153	10.0253	*	0.000137219
242342_at	BE645219					2.50436	2.49673	6.58734	6.31648	2.53923	2.53923	0.00762917	4.04811	3.77724	1.76255	2.0653	2.75825	2.69736	2.53923	4.5208	4.76266	6.31648	*	0.0110243
200953_s_at	NM_001759	Hs.376071	cyclin D2	894	CCND2	2.23143	2.2465	6.11787	6.02087	2.24659	2.24659	-0.0150658	3.87128	3.77428	4.8067	5.04398	2.69581	3.05123	2.24659	7.50251	8.09521	6.02087	*	0.00232831
213764_s_at	AW665892	Hs.512842	microfibrillar associated protein 5	8076	MFAP5	10.758	10.8309	11.7903	12.8118	9.04049	9.04049	-0.0729078	2.74984	3.77128	1.36422	1.75426	10.5056	10.5311	9.04049	11.8698	12.2854	12.8118	*	0.0151119
203716_s_at	M80536	Hs.368912	dipeptidyl-peptidase 4 (CD26, adenosine deaminase complexing protein 2)	1803	DPP4	7.7644	7.88803	10.9024	10.0732	6.30409	6.30409	-0.12363	4.59832	3.76908	2.88421	2.85321	6.43965	6.22691	6.30409	9.32386	9.08012	10.0732	*	0.000485817
1553142_at	NM_153218	Hs.210586	chromosome 13 open reading frame 31	144811	C13orf31	5.73548	5.7132	7.45801	8.40181	4.63464	4.63464	0.0222754	2.82337	3.76717	1.7192	1.78399	5.12341	4.86711	4.63464	6.84261	6.6511	8.40181	*	0.0133054
228716_at	BG494007	Hs.187861, Hs.610189	thyroid hormone receptor, beta (erythroblastic leukemia viral (v-erb-a) oncogene homolog 2, avian)	7068	THRB	2.83814	2.74653	6.44456	6.53692	2.80776	2.80776	0.0916111	3.63681	3.72916	2.11517	1.9725	3.4372	4.08291	2.80776	5.55238	6.05542	6.53692	*	0.00498403
242313_at	BG284890	Hs.655344	hypothetical protein LOC728730	728730	LOC728730	2.98853	2.89473	7.17756	6.7023	2.97707	2.97707	0.0938091	4.2005	3.72523	2.81749	2.59906	3.83819	4.17714	2.97707	6.65568	6.77621	6.7023	*	0.00105522
209785_s_at	AF065214	Hs.631562	phospholipase A2, group IVC (cytosolic, calcium-independent)	8605	PLA2G4C	2.6185	2.49409	4.82052	6.32664	2.62484	2.62484	0.124411	2.19568	3.7018	4.10365	2.50981	3.04243	4.63377	2.62484	7.14607	7.14357	6.32664	*	0.00683097
223854_at	AF131761	Hs.657953	protocadherin beta 10	56126	PCDHB10	2.84988	2.88819	6.19283	6.57443	2.8771	2.8771	-0.0383116	3.31573	3.69733	1.85302	1.97801	3.13179	3.30479	2.8771	4.98481	5.28281	6.57443	*	0.00757133
231001_at	AI755024	Hs.694899	fin bud initiation factor	387758	FIBIN	4.43408	4.29989	8.6422	8.9833	5.29697	5.29697	0.134189	3.34523	3.68633	0.860894	1.2156	6.47541	6.4281	5.29697	7.33631	7.6437	8.9833	*	0.0390786
223672_at	AL136561	Hs.132121	SH3-domain GRB2-like (endophilin) interacting protein 1	84251	SGIP1	2.97864	2.79969	7.31117	7.42073	3.75114	3.75114	0.178946	3.56003	3.66959	3.99455	3.54962	3.92391	4.63187	3.75114	7.91847	8.18148	7.42073	*	0.000434448
242767_at	N95437	Hs.475353	LIM and cysteine-rich domains 1	29995	LMCD1	4.57595	4.40688	8.77245	7.97238	4.30446	4.30446	0.169065	4.468	3.66792	3.4017	3.02558	6.24941	6.68667	4.30446	9.65111	9.71225	7.97238	*	0.022228
209793_at	AL567302	Hs.519693	glutamate receptor, ionotropic, AMPA 1	2890	GRIA1	4.43875	3.62523	7.12626	6.88971	3.23555	3.23555	0.813513	3.89072	3.65417	-0.121696	0.422863	6.4281	6.33924	3.23555	6.30641	6.7621	6.88971		0.283232
206488_s_at	NM_000072	Hs.120949, Hs.633085	CD36 molecule (thrombospondin receptor)	948	CD36	2.44485	2.43029	4.95898	6.11323	2.4598	2.4598	0.0145571	2.49918	3.65343	2.10512	2.70383	2.7407	2.74755	2.4598	4.84582	5.45138	6.11323	*	0.00172443
202437_s_at	NM_000104	Hs.154654	cytochrome P450, family 1, subfamily B, polypeptide 1	1545	CYP1B1	8.76953	8.60076	10.9167	11.2183	7.57013	7.57013	0.168772	3.34654	3.64821	0.729728	1.84719	9.50302	8.88588	7.57013	10.2327	10.7331	11.2183	*	0.0311632
202035_s_at	AI332407	Hs.213424	secreted frizzled-related protein 1	6422	SFRP1	3.3989	3.11293	6.34574	6.59288	2.94561	2.94561	0.285971	3.40013	3.64727	2.11335	1.1078	3.04741	3.04821	2.94561	5.16075	4.15601	6.59288	*	0.0318464
37512_at	U89281	Hs.524513	hydroxysteroid (17-beta) dehydrogenase 6 homolog (mouse)	8630	HSD17B6	5.3014	5.56374	7.47589	8.16509	4.52394	4.52394	-0.262339	2.95195	3.64115	2.27571	2.48818	5.76826	5.66882	4.52394	8.04397	8.157	8.16509	*	0.00221075
228732_at	BG541090					3.06502	3.09037	5.53485	6.74139	3.10263	3.10263	-0.0253544	2.43222	3.63876	0.477444	0.588536	3.69054	3.70731	3.10263	4.16798	4.29585	6.74139		0.142496
227997_at	AW007080	Hs.150725	interleukin 17 receptor D	54756	IL17RD	4.68377	4.1229	7.09839	7.41034	3.77455	3.77455	0.560873	3.32384	3.63579	-0.132029	0.216002	5.29133	5.25101	3.77455	5.1593	5.46701	7.41034		0.224354
221511_x_at	AB033080	Hs.612814	cell cycle progression 1	9236	CCPG1	6.84117	7.00332	9.77776	10.1417	6.5247	6.5247	-0.16215	3.25305	3.61701	2.482	2.79201	6.68718	6.65794	6.5247	9.16918	9.44995	10.1417	*	0.000539641
208180_s_at	NM_003543	Hs.278483, Hs.655228	histone cluster 1, H4h	8365	HIST1H4H	1.94127	1.93719	5.15725	5.55753	1.94741	1.94741	0.00408187	3.20984	3.61012	3.61123	2.49911	2.13985	2.17155	1.94741	5.75108	4.67065	5.55753	*	0.000676232
210715_s_at	AF027205	Hs.31439	serine peptidase inhibitor, Kunitz type, 2	10653	SPINT2	6.25592	5.9837	6.5396	7.46818	3.87244	3.87244	0.272213	2.66717	3.59574	1.72177	1.77049	5.94701	6.20489	3.87244	7.66878	7.97537	7.46818	*	0.0349051
1561666_a_at	BC036405	Hs.436146	KIAA1908 protein	114796	KIAA1908	2.05589	2.0079	4.98097	5.28348	1.6911	1.6911	0.0479911	3.28986	3.59237	2.32593	2.42502	3.00431	2.98248	1.6911	5.33025	5.4075	5.28348	*	0.0030897
222156_x_at	AK022459	Hs.612814	cell cycle progression 1	9236	CCPG1	5.98561	5.83656	8.87653	9.13168	5.55792	5.55792	0.149041	3.31861	3.57376	2.21059	2.74076	6.29784	6.08719	5.55792	8.50843	8.82795	9.13168	*	0.00056293
203903_s_at	NM_014799	Hs.31720	hephaestin	9843	HEPH	6.88228	6.90032	9.09571	9.18245	5.62051	5.62051	-0.0180459	3.4752	3.56194	1.80503	1.67657	7.08975	7.40034	5.62051	8.89478	9.07691	9.18245	*	0.0133888
214151_s_at	AU144243	Hs.612814	cell cycle progression 1	9236	CCPG1	6.35131	6.48292	8.75056	9.02015	5.49572	5.49572	-0.131608	3.25484	3.52443	2.54843	2.70678	5.96882	6.13206	5.49572	8.51725	8.83884	9.02015	*	0.000263462
206932_at	NM_003956	Hs.47357	cholesterol 25-hydroxylase	9023	CH25H	2.42085	2.38339	5.2801	5.91719	2.39342	2.39342	0.0374535	2.88669	3.52377	0.664895	0.252724	4.91731	4.90889	2.39342	5.58221	5.16161	5.91719		0.163232
222549_at	AF101051	Hs.439060	claudin 1	9076	CLDN1	5.32797	5.36562	9.32975	9.25364	5.76071	5.76071	-0.0376521	3.56904	3.49293	4.38722	4.75939	3.55619	3.43636	5.76071	7.94341	8.19575	9.25364	*	0.00790484
224724_at	AL133001	Hs.162016	sulfatase 2	55959	SULF2	7.17968	6.46519	11.3575	10.8034	7.31853	7.31853	0.714496	4.039	3.48487	2.0652	2.0516	7.87817	7.91166	7.31853	9.94336	9.96326	10.8034	*	0.00178117
226522_at	AW015571	Hs.586141	podocan	127435	PODN	5.83978	5.18798	8.82103	8.29404	4.81678	4.81678	0.651801	4.00425	3.47726	2.11824	2.35824	7.05003	6.61966	4.81678	9.16827	8.97789	8.29404	*	0.0224914
210702_s_at	D38145	Hs.302085	prostaglandin I2 (prostacyclin) synthase	5740	PTGIS	2.5624	2.50251	4.44865	6.13085	2.66478	2.66478	0.0598898	1.78387	3.46607	0.756223	0.251267	4.67916	4.48651	2.66478	5.43538	4.73777	6.13085		0.120315
206392_s_at	NM_002888	Hs.131269	retinoic acid receptor responder (tazarotene induced) 1	5918	RARRES1	2.8913	2.88713	6.95974	6.38819	2.9307	2.9307	0.00417527	4.02904	3.45749	1.11112	1.94649	3.18332	2.56221	2.9307	4.29444	4.5087	6.38819	*	0.034465
242835_s_at	AW772084	Hs.655344	hypothetical protein LOC728730	728730	LOC728730	2.90502	2.93413	7.1142	6.58682	3.13879	3.13879	-0.0291068	3.97542	3.44804	2.27201	1.55315	3.7759	3.37015	3.13879	6.04791	4.9233	6.58682	*	0.00984593
203717_at	NM_001935	Hs.368912	dipeptidyl-peptidase 4 (CD26, adenosine deaminase complexing protein 2)	1803	DPP4	8.85524	8.89398	11.9603	11.378	7.93041	7.93041	-0.0387431	4.02985	3.44761	2.98669	3.4819	7.23013	7.06908	7.93041	10.2168	10.551	11.378	*	0.00160601
229331_at	AI559300	Hs.527090	spermatogenesis associated 18 homolog (rat)	132671	SPATA18	5.61944	5.30615	10.2755	10.331	6.88537	6.88537	0.313297	3.39009	3.44559	3.19695	3.55156	6.67936	6.45029	6.88537	9.87631	10.0019	10.331	*	5.15136e-05
243481_at	AA181207	Hs.656339	ras homolog gene family, member J	57381	RHOJ	5.92661	5.87112	9.02401	9.37773	5.94082	5.94082	0.0554934	3.08319	3.43691	1.70801	1.94805	6.70981	6.68696	5.94082	8.41782	8.63501	9.37773	*	0.00356681
221019_s_at	NM_030781	Hs.464422	collectin sub-family member 12	81035	COLEC12	9.5557	9.46891	12.948	13.0863	9.65375	9.65375	0.0867841	3.29429	3.43258	1.07845	1.06256	10.4591	10.6959	9.65375	11.5375	11.7585	13.0863	*	0.0323572
1556641_at	AK094547	Hs.596660	hypothetical protein FLJ37228	285264	FLJ37228	2.07842	2.06931	6.69089	5.51171	2.09105	2.09105	0.00910847	4.59984	3.42066	2.85881	3.59034	2.24695	2.12457	2.09105	5.10576	5.71492	5.51171	*	5.90341e-05
202436_s_at	AU144855	Hs.154654	cytochrome P450, family 1, subfamily B, polypeptide 1	1545	CYP1B1	8.64908	8.73259	10.7443	10.6454	7.23638	7.23638	-0.0835087	3.50796	3.40899	1.35642	1.14548	9.68384	9.66867	7.23638	11.0403	10.8142	10.6454		0.0744389
1559400_s_at	BG620958	Hs.643599, Hs.694735	pregnancy-associated plasma protein A, pappalysin 1	5069	PAPPA	3.39106	3.77724	7.25398	7.23672	3.83498	3.83498	-0.386183	3.419	3.40174	3.18328	1.4706	5.75373	5.62247	3.83498	8.93701	7.09307	7.23672	*	0.0350172
213800_at	X04697	Hs.363396	complement factor H	3075	CFH	5.88675	5.82457	9.05653	8.90147	5.5045	5.5045	0.062177	3.55204	3.39697	2.13996	2.03681	6.07382	6.32848	5.5045	8.21378	8.36529	8.90147	*	0.00140753
206730_at	NM_007325	Hs.377070	glutamate receptor, ionotrophic, AMPA 3	2892	GRIA3	2.91705	3.03109	6.01113	6.36949	2.97396	2.97396	-0.114034	3.03716	3.39553	1.52137	0.866055	5.52409	5.52329	2.97396	7.04546	6.38934	6.36949		0.0932348
228416_at	AI149508	Hs.470174	activin A receptor, type IIA	92	ACVR2A	4.4128	4.26689	6.67884	7.18855	3.79737	3.79737	0.145904	2.88147	3.39118	1.96219	3.01845	5.33018	4.76339	3.79737	7.29237	7.78183	7.18855	*	0.00447064
212236_x_at	Z19574	Hs.2785	keratin 17	3872	KRT17	6.6205	6.3625	11.3473	10.2152	6.83966	6.83966	0.258	4.50759	3.37551	2.83976	2.71183	6.36191	6.42473	6.83966	9.20168	9.13656	10.2152	*	0.0014359
235746_s_at	BE048919	Hs.410477	phospholipase A2 receptor 1, 180kDa	22925	PLA2R1	3.65273	3.73277	7.12067	6.55863	3.19054	3.19054	-0.0800377	3.93013	3.36809	1.64944	2.41242	5.43985	4.97172	3.19054	7.08929	7.38414	6.55863	*	0.0270548
227870_at	AB046848	Hs.591101	neighbor of Punc E11	57722	NOPE	5.33791	5.23555	8.30931	8.04957	4.69111	4.69111	0.102363	3.6182	3.35845	2.06692	2.21367	6.39239	6.37722	4.69111	8.4593	8.59089	8.04957	*	0.0123189
216840_s_at	AK026829	Hs.200841	laminin, alpha 2 (merosin, congenital muscular dystrophy)	3908	LAMA2	6.16396	5.89692	8.74275	8.9861	5.63659	5.63659	0.26704	3.10616	3.34951	2.28363	2.36765	7.01753	7.22962	5.63659	9.30116	9.59727	8.9861	*	0.00730804
227062_at	AU155361	Hs.523789, Hs.648467	trophoblast-derived noncoding RNA	283131	TncRNA	4.15448	5.45439	5.82412	6.08312	2.74025	2.74025	-1.29991	3.08387	3.34287	0.76175	0.0611439	9.9118	9.38216	2.74025	10.6735	9.44331	6.08312		0.632243
205700_at	NM_003725	Hs.524513	hydroxysteroid (17-beta) dehydrogenase 6 homolog (mouse)	8630	HSD17B6	3.45127	3.76362	5.97708	6.21041	2.88456	2.88456	-0.312345	3.09251	3.32585	2.75462	2.37901	5.20665	5.56073	2.88456	7.96128	7.93974	6.21041		0.0506469
238824_at	BF844863					3.55001	3.68937	6.71963	6.92291	3.61263	3.61263	-0.139363	3.107	3.31028	1.1253	1.10221	5.60009	5.98904	3.61263	6.72539	7.09125	6.92291		0.0680063
204301_at	NM_014867	Hs.5333	kelch repeat and BTB (POZ) domain containing 11	9920	KBTBD11	2.18434	2.17436	5.66165	5.47474	2.18505	2.18505	0.00997897	3.4766	3.28969	1.00232	2.44466	2.34821	2.11609	2.18505	3.35053	4.56075	5.47474	*	0.0222082
239787_at	N52767	Hs.23406, Hs.693242	potassium channel tetramerisation domain containing 4	386618	KCTD4	2.83851	2.7384	6.00704	6.01927	2.74029	2.74029	0.100119	3.26676	3.27898	3.47675	3.54072	2.53297	3.24805	2.74029	6.00973	6.78877	6.01927	*	0.000507343
205559_s_at	NM_006200	Hs.368542	proprotein convertase subtilisin/kexin type 5	5125	PCSK5	3.58286	3.56446	5.27407	6.85425	3.58696	3.58696	0.0183933	1.68711	3.2673	3.88088	4.13327	2.97782	2.93813	3.58696	6.8587	7.0714	6.85425	*	7.10411e-05
220976_s_at	NM_030967	Hs.247934	keratin associated protein 1-1	81851	KRTAP1-1	2.596	2.55232	6.89371	6.89449	3.63076	3.63076	0.0436884	3.26295	3.26373	5.0326	5.00255	3.48424	3.61682	3.63076	8.51684	8.61937	6.89449	*	0.00138374
228885_at	AI862120	Hs.547172	MAM domain containing 2	256691	MAMDC2	7.16298	6.71975	10.8141	10.3223	7.06744	7.06744	0.443224	3.74669	3.25483	2.89359	3.21649	6.9348	6.63658	7.06744	9.8284	9.85306	10.3223	*	0.000108565
233020_at	AU154125	Hs.632438	SEC22 vesicle trafficking protein homolog B (S. cerevisiae)	9554	SEC22B	7.45962	7.41197	9.2111	9.45714	6.21672	6.21672	0.0476542	2.99438	3.24041	2.21266	2.50763	6.52495	6.58421	6.21672	8.73761	9.09184	9.45714	*	0.00036172
239533_at	AI970061	Hs.516604	G protein-coupled receptor 155	151556	GPR155	3.58552	3.18476	4.77925	6.34409	3.10919	3.10919	0.400759	1.67006	3.2349	2.10224	2.24525	3.75118	3.70756	3.10919	5.85342	5.95281	6.34409	*	0.000586847
221986_s_at	AW006750	Hs.407709	kelch-like 24 (Drosophila)	54800	KLHL24	4.36725	3.8621	6.81257	7.07972	3.85171	3.85171	0.505148	2.96086	3.22801	0.879435	0.199082	4.73435	4.43769	3.85171	5.61378	4.63677	7.07972		0.130337
1555234_a_at	BC025770	Hs.656339	ras homolog gene family, member J	57381	RHOJ	6.0568	6.41372	9.02053	8.93034	5.70712	5.70712	-0.356928	3.31341	3.22322	0.871901	0.0563452	6.76152	6.90146	5.70712	7.63342	6.9578	8.93034		0.115652
236313_at	AW444761	Hs.72901	cyclin-dependent kinase inhibitor 2B (p15, inhibits CDK4)	1030	CDKN2B	4.59088	4.42167	7.84142	8.40075	5.19609	5.19609	0.169209	2.64533	3.20466	1.27728	2.28159	6.09336	5.36729	5.19609	7.37064	7.64888	8.40075	*	0.00545888
227051_at	AU157716					6.65563	6.35913	9.13507	8.79416	5.59385	5.59385	0.296499	3.54122	3.2003	2.07865	2.19769	6.19958	6.36236	5.59385	8.27823	8.56005	8.79416	*	0.000848724
204614_at	NM_002575	Hs.594481	serpin peptidase inhibitor, clade B (ovalbumin), member 2	5055	SERPINB2	9.4597	9.35047	11.2923	11.3035	8.1034	8.1034	0.109227	3.1889	3.20014	4.17499	4.14323	6.99026	7.23017	8.1034	11.1653	11.3734	11.3035	*	0.000365599
242414_at	AW960707	Hs.513484	quinolinate phosphoribosyltransferase (nicotinate-nucleotide pyrophosphorylase (carboxylating))	23475	QPRT	5.19008	5.75318	9.43712	9.76486	6.58144	6.58144	-0.563102	2.85568	3.18342	2.34197	2.28939	6.03188	6.34685	6.58144	8.37385	8.63624	9.76486	*	0.00462403
209990_s_at	AF056085	Hs.198612	gamma-aminobutyric acid (GABA) B receptor, 2	9568	GABBR2	6.92853	6.74244	7.59468	7.3919	4.21669	4.21669	0.186091	3.37799	3.17521	2.9971	3.83686	5.7307	4.98986	4.21669	8.7278	8.82672	7.3919	*	0.00633191
213765_at	AW665892	Hs.512842	microfibrillar associated protein 5	8076	MFAP5	9.96245	10.1826	11.2031	11.77	8.59665	8.59665	-0.2202	2.6064	3.17336	1.2938	1.46961	9.98539	9.97963	8.59665	11.2792	11.4492	11.77	*	0.0149754
225372_at	AK024449	Hs.47382	chromosome 10 open reading frame 54	64115	C10orf54	2.599	2.59278	5.36656	6.03019	2.85924	2.85924	0.0062211	2.50732	3.17095	1.69386	1.9549	3.11313	2.85823	2.85924	4.80699	4.81314	6.03019	*	0.00542847
203889_at	NM_003020	Hs.156540	secretogranin V (7B2 protein)	6447	SCG5	8.64317	8.5658	10.6026	9.75523	6.58674	6.58674	0.0773708	4.01588	3.16849	2.55691	2.67286	7.12267	7.07277	6.58674	9.67958	9.74563	9.75523	*	8.45158e-05
220639_at	NM_024795	Hs.156652	transmembrane 4 L six family member 20	79853	TM4SF20	3.45934	3.2971	6.17305	6.84181	3.6774	3.6774	0.162247	2.49565	3.16441	4.53667	4.80836	2.85603	2.85944	3.6774	7.3927	7.66779	6.84181	*	0.000336887
227443_at	AI972386	Hs.445356	chromosome 9 open reading frame 150	286343	C9orf150	5.46469	5.37083	8.83139	9.02378	5.86384	5.86384	0.0938558	2.96755	3.15994	1.88755	1.8216	6.15246	6.34819	5.86384	8.04001	8.16979	9.02378	*	0.00250902
213110_s_at	AW052179	Hs.369089	collagen, type IV, alpha 5 (Alport syndrome)	1287	COL4A5	6.25637	6.17284	8.96787	9.20787	6.04921	6.04921	0.0835313	2.91866	3.15866	2.41463	3.15641	6.78309	6.47078	6.04921	9.19772	9.62719	9.20787	*	0.000338541
205236_x_at	NM_003102	Hs.2420	superoxide dismutase 3, extracellular	6649	SOD3	5.04367	4.66581	7.89706	7.84303	4.68819	4.68819	0.37786	3.20887	3.15484	1.58471	2.96919	4.5504	4.11509	4.68819	6.1351	7.08429	7.84303	*	0.0079885
226305_at	AV696976	Hs.158665, Hs.604828	Ly6/neurotoxin 1	66004	LYNX1	2.49714	2.31517	5.64294	5.34151	2.19483	2.19483	0.181971	3.44811	3.14667	3.13728	2.62278	2.72076	3.56993	2.19483	5.85804	6.1927	5.34151	*	0.00323616
226158_at	AL120021	Hs.407709	kelch-like 24 (Drosophila)	54800	KLHL24	5.42722	5.25866	8.02964	8.89228	5.75433	5.75433	0.168556	2.27531	3.13795	0.478872	1.30865	7.25514	6.87828	5.75433	7.73401	8.18693	8.89228	*	0.0433691
225275_at	AA053711	Hs.482730	EGF-like repeats and discoidin I-like domains 3	10085	EDIL3	10.3187	10.257	12.0212	12.426	9.28871	9.28871	0.0616338	2.73249	3.13725	1.9002	2.16382	9.91975	9.8929	9.28871	11.8199	12.0567	12.426	*	0.000899298
239262_at	AI498395	Hs.25338, Hs.694882	protease, serine, 23	11098	PRSS23	2.58614	2.56318	5.90842	5.74903	2.61301	2.61301	0.0229557	3.29541	3.13602	1.65269	1.98057	3.12844	3.49272	2.61301	4.78113	5.47328	5.74903	*	0.00421942
230665_at	AI417194					2.45719	2.43493	5.8006	5.56803	2.45684	2.45684	0.0222652	3.34375	3.11118	0.899161	0.77938	2.38119	2.43126	2.45684	3.28035	3.21064	5.56803		0.108361
221047_s_at	NM_018650	Hs.497806	MAP/microtubule affinity-regulating kinase 1	4139	MARK1	3.10524	3.10139	6.35103	6.21794	3.10837	3.10837	0.00384488	3.24266	3.10957	1.93754	2.05737	4.09426	3.86727	3.10837	6.0318	5.92464	6.21794	*	0.00158034
236361_at	BF432376	Hs.411308	UDP-N-acetyl-alpha-D-galactosamine:polypeptide N-acetylgalactosaminyltransferase-like 2	117248	GALNTL2	4.9044	4.74327	9.2124	9.05877	5.95915	5.95915	0.161133	3.25326	3.09962	1.66407	1.2188	5.78947	5.79991	5.95915	7.45354	7.01872	9.05877	*	0.0328407
1557161_at	BC039503					2.72101	2.69949	5.7843	5.83709	2.7439	2.7439	0.0215221	3.0404	3.09319	1.44493	0.763794	2.50585	2.96226	2.7439	3.95078	3.72605	5.83709		0.0606527
227059_at	AI651255	Hs.444329	glypican 6	10082	GPC6	7.17424	7.14177	8.72224	9.2526	6.16636	6.16636	0.0324705	2.55588	3.08625	1.5127	1.35103	7.27055	7.36393	6.16636	8.78325	8.71496	9.2526	*	0.00916156
243087_at	AI860874	Hs.97933	WD repeat domain 63	126820	WDR63	2.68604	2.67651	6.9868	5.77292	2.69968	2.69968	0.00953647	4.28712	3.07324	2.2217	2.29089	2.53256	2.62067	2.69968	4.75426	4.91156	5.77292	*	0.00139187
229127_at	BF195118	Hs.246310	ATP synthase, H+ transporting, mitochondrial F0 complex, subunit F6	522	ATP5J	3.21662	2.83442	5.50493	5.96552	2.89709	2.89709	0.382205	2.60784	3.06844	2.36211	1.74687	3.34077	4.03498	2.89709	5.70288	5.78185	5.96552	*	0.00215299
235352_at	AI270356					4.75753	4.50954	8.09056	7.81286	4.74615	4.74615	0.247989	3.34441	3.06671	1.97047	2.39708	6.48972	6.46226	4.74615	8.46019	8.85934	7.81286	*	0.0191217
218885_s_at	NM_024642	Hs.47099	UDP-N-acetyl-alpha-D-galactosamine:polypeptide N-acetylgalactosaminyltransferase 12 (GalNAc-T12)	79695	GALNT12	3.18029	3.17055	5.5457	6.13852	3.07604	3.07604	0.00974326	2.46965	3.06248	1.13726	0.66491	5.0168	5.16269	3.07604	6.15406	5.8276	6.13852		0.075869
235456_at	AI810266					2.09058	2.51313	5.15189	5.14951	2.09166	2.09166	-0.42255	3.06023	3.05785	1.43668	2.91895	3.37494	2.67103	2.09166	4.81162	5.58998	5.14951	*	0.0047039
213652_at	AU152579	Hs.368542	proprotein convertase subtilisin/kexin type 5	5125	PCSK5	3.165	3.15502	5.42881	6.11378	3.05635	3.05635	0.00997666	2.37246	3.05743	3.00005	2.72565	3.5049	3.843	3.05635	6.50495	6.56865	6.11378	*	0.000402027
203504_s_at	NM_005502	Hs.429294	ATP-binding cassette, sub-family A (ABC1), member 1	19	ABCA1	5.21962	5.64156	9.02055	9.43034	6.37423	6.37423	-0.421934	2.64633	3.05611	1.25596	1.303	7.62027	7.76412	6.37423	8.87623	9.06712	9.43034	*	0.0163988
226657_at	H27948	Hs.654713	transmembrane protein 11	8834	TMEM11	4.09962	3.9724	7.12628	6.73946	3.69738	3.69738	0.127218	3.4289	3.04209	1.37573	1.25512	5.78772	6.19081	3.69738	7.16345	7.44592	6.73946		0.0772431
202838_at	NM_000147	Hs.370858	fucosidase, alpha-L- 1, tissue	2517	FUCA1	7.14958	6.73987	10.8577	10.3053	7.26602	7.26602	0.409715	3.59173	3.03925	2.47355	2.33059	7.18558	7.43689	7.26602	9.65913	9.76749	10.3053	*	0.000253404
238906_s_at	BE218803	Hs.656339	ras homolog gene family, member J	57381	RHOJ	6.348	6.36976	9.21412	9.10902	6.07126	6.07126	-0.0217677	3.14286	3.03776	1.09311	0.916239	7.26412	7.24494	6.07126	8.35723	8.16118	9.10902	*	0.0262705
1555229_a_at	BC007010	Hs.458355	complement component 1, s subcomponent	716	C1S	9.53358	9.93656	11.7749	11.8172	8.78019	8.78019	-0.402979	2.99468	3.03697	0.233143	-1.25088	9.39722	9.187	8.78019	9.63036	7.93611	11.8172		0.585981
209459_s_at	AF237813	Hs.336768, Hs.657401	4-aminobutyrate aminotransferase	18	ABAT	6.0054	6.3668	9.72694	9.53884	6.50456	6.50456	-0.361406	3.22239	3.03428	2.37695	2.60204	6.39262	6.40235	6.50456	8.76958	9.0044	9.53884	*	0.000316353
241874_at	H05025	Hs.200938	similar to bovine IgA regulatory protein	492311	LOC492311	3.64998	4.26474	6.62795	6.94683	3.91607	3.91607	-0.614758	2.71188	3.03076	2.63141	1.37541	4.89242	5.52693	3.91607	7.52383	6.90234	6.94683	*	0.00999612
214702_at	AJ276395	Hs.203717	fibronectin 1	2335	FN1	7.66117	7.97759	10.2085	10.1592	7.13369	7.13369	-0.316423	3.0748	3.0255	1.59723	2.2371	7.93549	7.59824	7.13369	9.53272	9.83534	10.1592	*	0.00148343
206222_at	NM_003841	Hs.655801	tumor necrosis factor receptor superfamily, member 10c, decoy without an intracellular domain	8794	TNFRSF10C	2.7834	2.73996	6.23608	5.9437	2.9205	2.9205	0.0434445	3.31558	3.0232	3.97456	1.55917	2.86983	2.84999	2.9205	6.84438	4.40917	5.9437	*	0.0159883
203788_s_at	AI962897	Hs.269109	sema domain, immunoglobulin domain (Ig), short basic domain, secreted, (semaphorin) 3C	10512	SEMA3C	8.11381	8.45992	9.21861	9.41111	6.40278	6.40278	-0.346113	2.81583	3.00833	1.60363	0.627687	5.82386	6.08502	6.40278	7.42749	6.71271	9.41111		0.101485
214455_at	NM_003526	Hs.658713	histone cluster 1, H2bc	8347	HIST1H2BC	3.57191	3.49319	5.72239	6.59966	3.59348	3.59348	0.0787186	2.12891	3.00619	3.05484	2.46328	3.94444	4.17859	3.59348	6.99928	6.64188	6.59966	*	0.000179473
206943_at	NM_004612	Hs.494622	transforming growth factor, beta receptor I (activin A receptor type II-like kinase, 53kDa)	7046	TGFBR1	5.65182	6.5864	7.09214	7.143	4.13787	4.13787	-0.934578	2.95427	3.00514	-0.416845	-0.671358	5.56959	5.53276	4.13787	5.15274	4.86141	7.143		0.497775
218182_s_at	NM_021101	Hs.439060	claudin 1	9076	CLDN1	4.23862	4.44918	7.0605	7.4171	4.4169	4.4169	-0.210563	2.6436	3.0002	1.43344	0.861327	3.66009	3.59611	4.4169	5.09354	4.45743	7.4171		0.132813
221911_at	BE881590	Hs.22634	ets variant gene 1	2115	ETV1	4.48189	5.04992	6.4988	7.51162	4.51913	4.51913	-0.568031	1.97968	2.9925	2.30989	1.92668	3.89109	4.55989	4.51913	6.20098	6.48657	7.51162	*	0.00600716
221756_at	AL540260	Hs.26670	phosphoinositide-3-kinase interacting protein 1	113791	PIK3IP1	2.83841	3.22107	7.04565	7.09495	4.12472	4.12472	-0.382659	2.92093	2.97022	2.99909	2.47211	3.89573	4.45088	4.12472	6.89482	6.92299	7.09495	*	8.32189e-05
203408_s_at	NM_002971	Hs.517717	SATB homeobox 1	6304	SATB1	4.88413	4.54483	7.97194	7.84873	4.88313	4.88313	0.339295	3.08881	2.9656	2.11549	2.23884	5.82958	5.88751	4.88313	7.94508	8.12635	7.84873	*	0.00190088
205560_at	NM_006200	Hs.368542	proprotein convertase subtilisin/kexin type 5	5125	PCSK5	2.62876	2.59182	4.44087	5.59999	2.63708	2.63708	0.0369379	1.80378	2.9629	4.1908	2.81558	2.8412	3.34456	2.63708	7.03199	6.16014	5.59999	*	0.00205583
230723_at	AL042483	Hs.527090	spermatogenesis associated 18 homolog (rat)	132671	SPATA18	2.44699	2.15981	6.59919	6.48862	3.52645	3.52645	0.287185	3.07275	2.96218	1.74967	1.15141	3.55169	3.58322	3.52645	5.30136	4.73463	6.48862	*	0.0194368
219935_at	NM_007038	Hs.58324	ADAM metallopeptidase with thrombospondin type 1 motif, 5 (aggrecanase-2)	11096	ADAMTS5	6.52735	6.38371	9.55949	9.84279	6.88743	6.88743	0.143643	2.67206	2.95536	2.69378	2.76559	7.6341	7.83689	6.88743	10.3279	10.6025	9.84279	*	0.00152993
227899_at	AI817458	Hs.137415	vitrin	5212	VIT	3.58412	3.40536	7.39219	6.88781	3.93634	3.93634	0.178767	3.45585	2.95146	1.36071	1.42189	5.11364	5.09867	3.93634	6.47435	6.52056	6.88781	*	0.00968344
229357_at	BF060767	Hs.58324	ADAM metallopeptidase with thrombospondin type 1 motif, 5 (aggrecanase-2)	11096	ADAMTS5	6.76191	6.94877	10.0947	10.1204	7.16991	7.16991	-0.186861	2.92477	2.95047	2.56254	2.90632	7.37621	7.38424	7.16991	9.93875	10.2906	10.1204	*	2.21714e-05
217452_s_at	Y15014	Hs.518834	UDP-Gal:betaGlcNAc beta 1,3-galactosyltransferase, polypeptide 2	8707	B3GALT2	3.11596	3.08027	7.10217	6.58352	3.63876	3.63876	0.0356889	3.46341	2.94476	-0.270414	-0.225173	4.79959	5.06504	3.63876	4.52918	4.83987	6.58352		0.351544
209911_x_at	BC002842	Hs.591797	histone cluster 1, H2bd	3017	HIST1H2BD	6.35616	7.33904	10.1452	10.0447	7.10134	7.10134	-0.982877	3.04383	2.94334	2.71115	2.62715	6.92931	7.20282	7.10134	9.64046	9.82996	10.0447	*	4.06363e-05
236862_at	AA279958	Hs.191539	golgi associated PDZ and coiled-coil motif containing	57120	GOPC	4.22505	4.30816	7.18223	5.82602	2.88922	2.88922	-0.0831133	4.29301	2.9368	1.33721	0.976149	6.68106	6.62955	2.88922	8.01827	7.6057	5.82602		0.286519
209758_s_at	U37283	Hs.512842	microfibrillar associated protein 5	8076	MFAP5	11.4511	11.5162	12.8231	12.9762	10.0525	10.0525	-0.0650474	2.77056	2.92366	1.39659	1.33164	11.5489	11.6012	10.0525	12.9455	12.9329	12.9762	*	0.0206665
239260_at	AI338960	Hs.518618	corin, serine peptidase	10699	CORIN	3.69583	3.71327	7.10444	6.82442	3.91589	3.91589	-0.0174344	3.18855	2.90853	1.91208	2.12703	6.13187	6.15578	3.91589	8.04396	8.28281	6.82442		0.056135
229222_at	AI123815	Hs.259559	FLJ21963 protein	79611	FLJ21963	4.46768	4.45224	6.7523	6.77628	3.87116	3.87116	0.0154344	2.88114	2.90512	1.65987	1.66422	4.8146	4.96131	3.87116	6.47447	6.62552	6.77628	*	0.00415336
207379_at	NM_005711	Hs.482730	EGF-like repeats and discoidin I-like domains 3	10085	EDIL3	3.91872	3.89269	5.86662	6.47746	3.57675	3.57675	0.0260257	2.28986	2.9007	0.0367371	0.0544262	3.39852	3.42195	3.57675	3.43526	3.47638	6.47746		0.378842
235368_at	AI123555	Hs.58324	ADAM metallopeptidase with thrombospondin type 1 motif, 5 (aggrecanase-2)	11096	ADAMTS5	6.22833	6.54962	9.14617	9.4026	6.50744	6.50744	-0.321296	2.63874	2.89516	2.26249	2.34673	7.10829	6.98352	6.50744	9.37078	9.33025	9.4026	*	0.000170431
232382_s_at	BE150929	Hs.308480	protein-L-isoaspartate (D-aspartate) O-methyltransferase domain containing 1	115294	PCMTD1	5.37107	6.05871	7.56717	8.38127	5.48766	5.48766	-0.687639	2.07951	2.89361	0.704417	0.50481	7.46936	7.61858	5.48766	8.17378	8.12339	8.38127		0.119034
209460_at	AF237813	Hs.336768, Hs.657401	4-aminobutyrate aminotransferase	18	ABAT	4.46231	4.38499	7.64058	7.46677	4.57616	4.57616	0.0773179	3.06442	2.89062	2.15498	2.09171	5.75849	5.86638	4.57616	7.91348	7.95809	7.46677	*	0.0057605
210089_s_at	BC004241	Hs.654572	laminin, alpha 4	3910	LAMA4	5.84907	6.08782	8.62183	8.51465	5.62728	5.62728	-0.238754	2.99455	2.88737	0.448117	-0.897066	6.2822	6.33903	5.62728	6.73032	5.44196	8.51465		0.426719
244043_at	AI049624	Hs.379018	transcription factor Dp-2 (E2F dimerization partner 2)	7029	TFDP2	4.38855	3.86526	5.65118	6.31149	3.42905	3.42905	0.523293	2.22213	2.88244	0.540724	1.14183	5.33639	4.29872	3.42905	5.87712	5.44055	6.31149		0.0659684
215388_s_at	X56210	Hs.363396, Hs.575869	complement factor H-related 1	3078	CFHR1	7.09741	6.95161	9.90531	9.63516	6.75375	6.75375	0.145794	3.15156	2.88142	1.76026	1.85396	7.52473	7.64739	6.75375	9.28499	9.50135	9.63516	*	0.00189887
220351_at	NM_016557	Hs.310512	chemokine (C-C motif) receptor-like 1	51554	CCRL1	8.53652	8.18618	11.4494	11.8715	8.99157	8.99157	0.350342	2.45782	2.87998	1.95939	1.93978	8.48506	8.57317	8.99157	10.4445	10.5129	11.8715	*	0.00996183
242750_at	AA678047	Hs.452864	methylmalonic aciduria (cobalamin deficiency) cblA type	166785	MMAA	5.35328	5.33845	7.53452	6.93201	4.05981	4.05981	0.0148302	3.47471	2.8722	1.68946	2.05799	4.81277	4.99687	4.05981	6.50223	7.05486	6.93201	*	0.00266086
203505_at	AF285167	Hs.429294	ATP-binding cassette, sub-family A (ABC1), member 1	19	ABCA1	6.19916	6.31264	8.80002	9.22403	6.3708	6.3708	-0.113479	2.42922	2.85322	1.18513	1.30064	6.73178	6.82207	6.3708	7.91691	8.1227	9.22403	*	0.0142294
201009_s_at	AI439556	Hs.533977	thioredoxin interacting protein	10628	TXNIP	7.33816	6.92784	6.511	6.76224	3.91311	3.91311	0.410313	2.59789	2.84913	1.71287	1.22406	6.75259	6.52529	3.91311	8.46546	7.74935	6.76224		0.136187
226682_at	AW006185	Hs.560343, Hs.655155	hypothetical protein LOC283666	283666	LOC283666	3.52779	4.10257	6.07664	6.14132	3.29604	3.29604	-0.574775	2.78061	2.84529	2.1762	3.0371	3.90608	3.61291	3.29604	6.08228	6.65001	6.14132	*	0.000438678
223588_at	AL136607	Hs.245798	THAP domain containing, apoptosis associated protein 2	83591	THAP2	4.10213	3.47481	5.46376	6.30131	3.45862	3.45862	0.627315	2.00515	2.84269	0.580694	1.98997	3.72812	3.42974	3.45862	4.30881	5.41971	6.30131	*	0.0366242
210387_at	BC001131	Hs.182137, Hs.591809, Hs.658713	histone cluster 1, H2bg	8339	HIST1H2BG	2.75147	2.57565	4.66799	5.40936	2.57074	2.57074	0.175819	2.09725	2.83862	1.73705	0.521457	3.71128	4.1543	2.57074	5.44833	4.67576	5.40936	*	0.0335645
204971_at	NM_005213	Hs.518198	cystatin A (stefin A)	1475	CSTA	2.38642	2.46145	4.9255	5.22361	2.39665	2.39665	-0.0750283	2.52885	2.82696	2.2874	2.11664	3.02128	3.02569	2.39665	5.30868	5.14233	5.22361	*	0.000356567
221950_at	AI478455	Hs.202095	empty spiracles homeobox 2	2018	EMX2	3.90724	3.59836	5.20024	5.41182	2.5856	2.5856	0.308888	2.61464	2.82622	2.20267	2.93965	4.18692	3.94114	2.5856	6.38959	6.88079	5.41182	*	0.0157261
212224_at	NM_000689	Hs.76392	aldehyde dehydrogenase 1 family, member A1	216	ALDH1A1	11.6636	11.7561	14.4401	14.3766	11.5508	11.5508	-0.0925367	2.8893	2.82581	1.66879	1.48718	11.8559	11.9384	11.5508	13.5247	13.4256	14.3766	*	0.00353882
210365_at	D43967	Hs.149261, Hs.612648	runt-related transcription factor 1 (acute myeloid leukemia 1; aml1 oncogene)	861	RUNX1	3.92154	3.75756	6.04351	6.84177	4.02178	4.02178	0.163973	2.02173	2.81998	3.24629	3.11114	4.65796	5.08828	4.02178	7.90425	8.19942	6.84177	*	0.00404721
220751_s_at	NM_016348	Hs.519694, Hs.676446, Hs.693789	chromosome 5 open reading frame 4	10826	C5orf4	1.98222	1.97198	4.0857	4.8021	1.98282	1.98282	0.0102386	2.10288	2.81928	1.40741	1.29425	4.59356	4.5772	1.98282	6.00097	5.87145	4.8021		0.123923
231166_at	AI733474	Hs.516604	G protein-coupled receptor 155	151556	GPR155	5.58005	5.69698	7.94893	8.27721	5.46107	5.46107	-0.116927	2.48786	2.81614	3.87177	3.78869	3.61164	3.82065	5.46107	7.48341	7.60934	8.27721	*	0.00531526
205523_at	U43328	Hs.591758	hyaluronan and proteoglycan link protein 1	1404	HAPLN1	5.99513	6.26975	6.77169	7.40635	4.5953	4.5953	-0.274621	2.17638	2.81105	1.51709	1.71071	5.43969	5.45337	4.5953	6.95678	7.16408	7.40635	*	0.00297421
238476_at	AA481560	Hs.484195	adult retina protein	153222	LOC153222	3.69457	3.7405	6.36388	6.96432	4.15801	4.15801	-0.0459353	2.20587	2.80631	1.37363	1.1058	5.78321	6.06767	4.15801	7.15684	7.17348	6.96432	*	0.0422489
221577_x_at	AF003934	Hs.616962	growth differentiation factor 15	9518	GDF15	6.87548	6.57375	10.8458	10.9974	8.19377	8.19377	0.30173	2.65201	2.80366	3.04685	2.90232	7.09499	7.08836	8.19377	10.1418	9.99068	10.9974	*	0.00378524
202364_at	NM_005962	Hs.501023, Hs.602078	MAX interactor 1	4601	MXI1	6.20125	6.19135	8.57815	8.76977	5.97693	5.97693	0.00989678	2.60122	2.79283	1.05497	0.983576	7.99557	8.12917	5.97693	9.05054	9.11274	8.76977		0.0841293
218901_at	NM_020353	Hs.477869	phospholipid scramblase 4	57088	PLSCR4	7.12117	7.28201	9.88783	9.84618	7.05968	7.05968	-0.160831	2.82815	2.7865	1.25037	1.63839	7.88597	7.83207	7.05968	9.13633	9.47046	9.84618	*	0.00492551
228128_x_at	AI110886	Hs.643599, Hs.694735	pregnancy-associated plasma protein A, pappalysin 1	5069	PAPPA	9.02372	9.24647	12.5059	12.3366	9.55401	9.55401	-0.222755	2.95189	2.78257	2.37775	2.73092	9.00234	9.04821	9.55401	11.3801	11.7791	12.3366	*	0.00132533
1558643_s_at	AA297258	Hs.482730	EGF-like repeats and discoidin I-like domains 3	10085	EDIL3	2.5776	3.26216	5.5461	5.80374	3.02304	3.02304	-0.684557	2.52306	2.7807	0.26887	-0.151092	2.69951	2.89236	3.02304	2.96838	2.74127	5.80374		0.384203
221985_at	AW006750	Hs.407709	kelch-like 24 (Drosophila)	54800	KLHL24	3.37185	4.388	5.87394	7.07995	4.29932	4.29932	-1.01615	1.57462	2.78063	0.284751	0.982402	5.18318	5.34325	4.29932	5.46793	6.32565	7.07995		0.0762404
231513_at	BF111326					5.03096	4.68036	9.36686	9.16452	6.38401	6.38401	0.350601	2.98284	2.78051	1.17385	1.2386	6.76145	6.58575	6.38401	7.9353	7.82435	9.16452	*	0.0174392
1555778_a_at	AY140646	Hs.136348, Hs.664318	periostin, osteoblast specific factor	10631	POSTN	11.9114	11.9023	13.8967	14.1985	11.4198	11.4198	0.00916772	2.47692	2.77865	0.191411	0.321182	12.907	12.5918	11.4198	13.0984	12.913	14.1985		0.143825
230611_at	AW271199	Hs.528366	synaptophysin-like 2	284612	SYPL2	4.37573	4.39278	8.32484	8.02425	5.25632	5.25632	-0.0170497	3.06852	2.76793	1.63706	2.06012	6.49445	6.16589	5.25632	8.13151	8.22601	8.02425	*	0.00453861
226189_at	BF513121	Hs.592171	integrin, beta 8	3696	ITGB8	4.17934	4.12012	7.84331	7.78285	5.01518	5.01518	0.059221	2.82813	2.76766	0.922545	1.24734	5.24311	5.40165	5.01518	6.16565	6.64899	7.78285	*	0.0287353
239461_at	AW205686	Hs.411308	UDP-N-acetyl-alpha-D-galactosamine:polypeptide N-acetylgalactosaminyltransferase-like 2	117248	GALNTL2	3.1343	3.14124	5.27376	5.94248	3.1803	3.1803	-0.00693363	2.09346	2.76218	1.1339	1.22407	3.27892	3.32073	3.1803	4.41282	4.5448	5.94248	*	0.0254677
210372_s_at	AF208012	Hs.591347	tumor protein D52-like 1	7164	TPD52L1	5.39214	5.44867	8.11864	8.3026	5.54075	5.54075	-0.0565278	2.57789	2.76184	1.218	0.737105	6.82417	6.9145	5.54075	8.04218	7.65161	8.3026	*	0.0310753
239261_s_at	AI338960	Hs.518618	corin, serine peptidase	10699	CORIN	4.62712	5.07181	7.4398	8.12182	5.36479	5.36479	-0.44469	2.07501	2.75703	1.70672	1.79142	6.29977	6.05681	5.36479	8.00648	7.84822	8.12182	*	0.00201101
1553141_at	BC035749	Hs.210586	chromosome 13 open reading frame 31	144811	C13orf31	2.68244	2.67334	4.74266	5.20724	2.45078	2.45078	0.00909408	2.29188	2.75646	1.28352	0.0556744	2.15963	2.12546	2.45078	3.44316	2.18113	5.20724		0.197224
224941_at	BF107618	Hs.643599, Hs.694735	pregnancy-associated plasma protein A, pappalysin 1	5069	PAPPA	8.28055	8.5008	12.0428	12.0967	9.34081	9.34081	-0.220254	2.70198	2.75584	2.3628	2.61986	9.32664	9.2836	9.34081	11.6894	11.9035	12.0967	*	2.66649e-05
209875_s_at	M83248	Hs.313	secreted phosphoprotein 1 (osteopontin, bone sialoprotein I, early T-lymphocyte activation 1)	6696	SPP1	5.67299	5.66956	7.32818	8.13962	5.38391	5.38391	0.00343304	1.94427	2.75571	4.35266	3.75309	4.0429	4.52289	5.38391	8.39556	8.27598	8.13962	*	0.000819276
227113_at	BE048349	Hs.268869	alcohol dehydrogenase, iron containing, 1	137872	ADHFE1	1.98849	2.04987	5.1765	4.72768	1.97631	1.97631	-0.06138	3.20019	2.75138	2.62524	2.194	3.57729	3.74078	1.97631	6.20253	5.93479	4.72768	*	0.0251063
203501_at	NM_006102	Hs.156178	plasma glutamate carboxypeptidase	10404	PGCP	8.95484	8.73368	9.60054	10.4059	7.65966	7.65966	0.221154	1.94088	2.74626	1.26384	1.72143	7.8313	7.81051	7.65966	9.09514	9.53194	10.4059	*	0.00798739
203835_at	NM_005512	Hs.151641	leucine rich repeat containing 32	2615	LRRC32	2.42427	2.38678	4.82598	5.16612	2.42295	2.42295	0.0374921	2.40304	2.74317	2.44483	2.63852	4.11515	3.57178	2.42295	6.55998	6.21031	5.16612	*	0.0160504
204348_s_at	NM_013410	Hs.10862, Hs.592601	adenylate kinase 3-like 1	205	AK3L1	2.8208	2.64013	4.03117	5.56113	2.81831	2.81831	0.180665	1.21285	2.74282	2.15191	2.1422	4.32976	4.21384	2.81831	6.48167	6.35603	5.56113	*	0.0142187
204800_s_at	AW194384	Hs.266728	dehydrogenase/reductase (SDR family) member 12	79758	DHRS12	3.87463	3.72282	6.76378	6.68512	3.9445	3.9445	0.151806	2.81928	2.74062	1.92257	1.38944	4.26034	4.50768	3.9445	6.18291	5.89712	6.68512	*	0.00202379
221156_x_at	NM_004748	Hs.612814	cell cycle progression 1	9236	CCPG1	7.98867	7.96996	9.49603	10.0924	7.35336	7.35336	0.0187152	2.14267	2.73901	1.16239	1.82484	7.01211	6.88645	7.35336	8.17451	8.71128	10.0924	*	0.0314944
1553191_at	NM_020388	Hs.631992, Hs.669931	dystonin	667	DST	3.76949	5.92348	5.79676	6.06286	3.32386	3.32386	-2.15399	2.4729	2.739	-0.197594	-1.14817	3.54906	3.73733	3.32386	3.35146	2.58917	6.06286		0.684145
225720_at	AW009747	Hs.655519	synaptopodin 2	171024	SYNPO2	6.61925	6.85008	8.77009	8.69104	5.95295	5.95295	-0.230826	2.81714	2.73809	1.77554	1.97408	7.15877	7.10106	5.95295	8.93431	9.07514	8.69104	*	0.00610615
239806_at	BF508641					2.57059	2.60525	6.07603	6.34753	3.60981	3.60981	-0.0346521	2.46623	2.73773	1.54925	1.86683	5.24933	5.24294	3.60981	6.79858	7.10976	6.34753	*	0.0252395
222444_at	AL121883	Hs.592225	armadillo repeat containing, X-linked 3	51566	ARMCX3	10.1883	10.3062	12.4188	12.7644	10.0271	10.0271	-0.117928	2.39172	2.73727	1.80234	1.80961	10.1556	10.1978	10.0271	11.958	12.0074	12.7644	*	0.00135075
205067_at	NM_000576	Hs.126256	interleukin 1, beta	3553	IL1B	3.09039	3.80294	6.74731	6.7038	3.97005	3.97005	-0.712554	2.77726	2.73375	1.20972	2.00373	4.71432	4.8399	3.97005	5.92404	6.84363	6.7038	*	0.00735063
223764_x_at	BC005202	Hs.567532	nipsnap homolog 3B (C. elegans)	55335	NIPSNAP3B	2.3081	2.28637	3.53977	5.0428	2.31003	2.31003	0.021728	1.22974	2.73276	0.15209	0.273899	2.66825	2.59397	2.31003	2.82034	2.86787	5.0428		0.228431
205116_at	NM_000426	Hs.200841	laminin, alpha 2 (merosin, congenital muscular dystrophy)	3908	LAMA2	6.39049	6.25817	8.98977	8.77399	6.04465	6.04465	0.132325	2.94512	2.72934	1.90919	1.79846	6.84073	7.11109	6.04465	8.74992	8.90955	8.77399	*	0.00269383
224942_at	BG434272	Hs.643599, Hs.694735	pregnancy-associated plasma protein A, pappalysin 1	5069	PAPPA	5.53706	5.79083	9.83405	9.57232	6.8433	6.8433	-0.25377	2.99075	2.72902	2.19167	2.47034	8.26465	7.58049	6.8433	10.4563	10.0508	9.57232	*	0.00700065
214657_s_at	AU134977	Hs.523789, Hs.648467	trophoblast-derived noncoding RNA	283131	TncRNA	4.34307	5.23857	6.87048	6.24644	3.51775	3.51775	-0.895499	3.35273	2.72869	1.72102	1.5301	6.82592	6.62191	3.51775	8.54694	8.15201	6.24644		0.195673
221805_at	AL537457	Hs.521461	neurofilament, light polypeptide 68kDa	4747	NEFL	2.57321	2.54292	4.80862	5.31402	2.58545	2.58545	0.0302963	2.22317	2.72857	1.62682	2.20937	3.58843	3.24095	2.58545	5.21525	5.45032	5.31402	*	0.00192178
235201_at	AW167727	Hs.656280	forkhead box P2	93986	FOXP2	2.49019	2.47038	5.45306	5.21365	2.49336	2.49336	0.0198088	2.9597	2.72029	0.791542	1.19353	5.07445	5.19719	2.49336	5.86599	6.39072	5.21365		0.172302
226237_at	AL359062	Hs.654548	collagen, type VIII, alpha 1	1295	COL8A1	11.5968	11.6462	13.6793	14.1453	11.4291	11.4291	-0.0493649	2.2502	2.71624	1.62737	1.74239	12.2164	12.3098	11.4291	13.8438	14.0521	14.1453	*	0.00228927
202718_at	NM_000597	Hs.438102	insulin-like growth factor binding protein 2, 36kDa	3485	IGFBP2	8.8139	8.72793	11.3352	11.5749	8.85887	8.85887	0.0859695	2.47634	2.71602	1.77425	2.05299	9.0672	8.59262	8.85887	10.8414	10.6456	11.5749	*	0.00226752
206101_at	NM_001393	Hs.117060	extracellular matrix protein 2, female organ and adipocyte specific	1842	ECM2	2.79475	2.66106	4.94668	5.46744	2.7616	2.7616	0.133693	2.18509	2.70584	0.155016	0.0948541	3.68267	3.71694	2.7616	3.83768	3.8118	5.46744		0.193289
202036_s_at	AF017987	Hs.213424	secreted frizzled-related protein 1	6422	SFRP1	4.55516	4.51322	7.73183	7.35651	4.653	4.653	0.0419462	3.07884	2.70351	2.70241	1.53398	4.63181	4.48895	4.653	7.33422	6.02293	7.35651	*	0.00646376
228575_at	AL578102	Hs.61232	interleukin 20 receptor beta	53833	IL20RB	3.90887	4.52962	6.65688	5.85499	3.15178	3.15178	-0.620752	3.50511	2.70322	1.4997	0.732831	3.92134	4.74393	3.15178	5.42104	5.47676	5.85499	*	0.0265042
222899_at	AF109681	Hs.436416	integrin, alpha 11	22801	ITGA11	7.39786	7.15076	9.09696	9.78485	7.08462	7.08462	0.247102	2.01234	2.70023	1.47281	1.53959	8.47434	8.58653	7.08462	9.94715	10.1261	9.78485	*	0.018106
212977_at	AI817041	Hs.471751	chemokine (C-X-C motif) receptor 7	57007	CXCR7	4.51292	4.21974	7.49559	7.32398	4.62445	4.62445	0.293179	2.87113	2.69953	1.294	1.0429	6.0645	6.40781	4.62445	7.35851	7.45071	7.32398	*	0.0374486
226018_at	W73230	Hs.200100	chromosome 7 open reading frame 41	222166	C7orf41	4.87002	4.56681	7.3098	7.51043	4.81752	4.81752	0.303214	2.49228	2.69291	2.09409	2.48458	3.80732	3.81191	4.81752	5.90141	6.29649	7.51043	*	0.0146928
228801_at	AI809749	Hs.693651	ORM1-like 1 (S. cerevisiae)	94101	ORMDL1	5.0555	5.91347	7.89764	7.60409	4.91266	4.91266	-0.857969	2.98498	2.69143	0.525096	0.552186	6.89341	6.5089	4.91266	7.4185	7.06108	7.60409		0.115643
235355_at	AL037998					2.83503	2.81188	4.40177	5.55872	2.86818	2.86818	0.0231586	1.53359	2.69054	2.05068	1.4732	3.14887	4.08138	2.86818	5.19955	5.55458	5.55872	*	0.005795
236144_at	BF726934	Hs.656887	carboxypeptidase X (M14 family), member 2	119587	CPXM2	5.33722	5.18736	6.74047	7.37376	4.69179	4.69179	0.149859	2.04868	2.68197	1.41837	1.05924	5.22677	4.65619	4.69179	6.64514	5.71544	7.37376	*	0.0287003
205624_at	NM_001870	Hs.646	carboxypeptidase A3 (mast cell)	1359	CPA3	2.55512	2.5003	6.39517	5.23686	2.55539	2.55539	0.0548197	3.83978	2.68147	1.85528	2.3266	3.05507	2.85409	2.55539	4.91035	5.18069	5.23686	*	0.000205379
235369_at	BF435952	Hs.82098	chromosome 14 open reading frame 28	122525	C14orf28	4.33829	3.57952	6.70823	6.87725	4.2045	4.2045	0.758776	2.50373	2.67274	1.28515	1.21042	6.13782	6.05523	4.2045	7.42297	7.26564	6.87725		0.0573524
201042_at	AL031651	Hs.517033	transglutaminase 2 (C polypeptide, protein-glutamine-gamma-glutamyltransferase)	7052	TGM2	8.90729	8.60938	9.42607	9.75642	7.08433	7.08433	0.297903	2.34174	2.67209	2.03262	2.36868	8.49342	8.18495	7.08433	10.526	10.5536	9.75642	*	0.00927532
219949_at	NM_024512	Hs.657345	leucine rich repeat containing 2	79442	LRRC2	7.76707	7.77238	8.88186	9.3939	6.72211	6.72211	-0.00530759	2.15975	2.67179	1.01895	1.36998	7.87791	7.76803	6.72211	8.89686	9.13801	9.3939	*	0.0129757
205543_at	NM_014278	Hs.135554	heat shock 70kDa protein 4-like	22824	HSPA4L	3.34593	3.40636	6.5691	6.03906	3.36861	3.36861	-0.0604286	3.20049	2.67045	2.32771	2.06512	4.10605	4.49588	3.36861	6.43376	6.561	6.03906	*	0.00300283
212143_s_at	BF340228	Hs.450230	insulin-like growth factor binding protein 3	3486	IGFBP3	11.9738	11.9059	14.0364	14.0575	11.393	11.393	0.067934	2.64344	2.66451	1.51586	1.69538	12.8515	12.4352	11.393	14.3673	14.1306	14.0575	*	0.0115657
239866_at	AA705933					5.58227	5.66665	6.89787	6.88767	4.22568	4.22568	-0.0843813	2.67219	2.66199	1.16309	0.811678	5.6668	6.25957	4.22568	6.82989	7.07125	6.88767		0.0639207
214748_at	U50529	Hs.507680	CG016	88523	RP11-298P3.3	5.58657	5.13636	7.29572	7.48814	4.83481	4.83481	0.450208	2.46092	2.65333	2.66636	2.45645	6.08251	6.59001	4.83481	8.74888	9.04645	7.48814	*	0.0214776
243735_at	N58363					3.63387	3.66848	5.5611	5.87916	3.22885	3.22885	-0.0346173	2.33225	2.65031	0.712864	0.278654	4.8559	4.61705	3.22885	5.56877	4.89571	5.87916		0.106365
223276_at	AF313413	Hs.29444	MSTP150	85027	MST150	8.65483	8.65992	10.4707	10.6729	8.03137	8.03137	-0.00509276	2.43928	2.64151	2.04354	1.93358	8.03895	8.49551	8.03137	10.0825	10.4291	10.6729	*	0.000659987
201236_s_at	NM_006763	Hs.519162	BTG family, member 2	7832	BTG2	4.2873	4.33794	8.98416	8.55932	5.91919	5.91919	-0.0506361	3.06496	2.64012	2.55243	2.14918	4.8931	5.54375	5.91919	7.44553	7.69294	8.55932	*	0.00561655
235503_at	BF589787	Hs.591712	ankyrin repeat and SOCS box-containing 5	140458	ASB5	3.91858	3.48707	6.51	6.20173	3.56164	3.56164	0.431508	2.94836	2.64009	2.82835	3.58279	4.06192	3.53869	3.56164	6.89026	7.12148	6.20173	*	0.000746535
203789_s_at	NM_006379	Hs.269109	sema domain, immunoglobulin domain (Ig), short basic domain, secreted, (semaphorin) 3C	10512	SEMA3C	10.7437	10.5866	11.8598	11.9084	9.26937	9.26937	0.157119	2.59045	2.63907	1.58996	2.07226	9.64017	9.52622	9.26937	11.2301	11.5985	11.9084	*	0.000728498
221760_at	BG287153	Hs.102788	mannosidase, alpha, class 1A, member 1	4121	MAN1A1	8.3037	8.35905	10.033	10.1107	7.48913	7.48913	-0.0553523	2.54391	2.62153	0.514778	0.547796	7.50479	7.7878	7.48913	8.01957	8.33559	10.1107		0.1354
210329_s_at	U58331	Hs.591727, Hs.644733	sarcoglycan, delta (35kDa dystrophin-associated glycoprotein)	6444	SGCD	7.23566	6.68924	8.65382	8.67683	6.05606	6.05606	0.546415	2.59776	2.62078	2.10574	1.62397	6.29911	6.46115	6.05606	8.40484	8.08513	8.67683	*	0.000521142
204223_at	NM_002725	Hs.632481	proline/arginine-rich end leucine-rich repeat protein	5549	PRELP	6.9984	6.79186	9.36017	9.68634	7.06715	7.06715	0.20654	2.29302	2.61919	1.42614	1.74841	7.48507	7.13254	7.06715	8.91122	8.88095	9.68634	*	0.00277161
208003_s_at	NM_006599	Hs.371987	nuclear factor of activated T-cells 5, tonicity-responsive	10725	NFAT5	4.15954	4.02268	5.61916	6.43037	3.81156	3.81156	0.136853	1.8076	2.61882	1.598	-0.21152	5.50688	5.4213	3.81156	7.10488	5.20978	6.43037		0.16298
225895_at	AI634580	Hs.655519	synaptopodin 2	171024	SYNPO2	8.6879	8.67342	10.5582	10.7388	8.12152	8.12152	0.0144732	2.43664	2.6173	1.4331	1.4681	9.68327	9.66548	8.12152	11.1164	11.1336	10.7388	*	0.0260916
227839_at	AI911379	Hs.160958, Hs.458312	methyl-CpG binding domain protein 5	55777	MBD5	4.1905	4.09299	7.44724	7.12263	4.50561	4.50561	0.0975133	2.94164	2.61703	1.67018	1.50994	5.59306	5.99697	4.50561	7.26324	7.50691	7.12263	*	0.0136133
206765_at	AF153820	Hs.1547	potassium inwardly-rectifying channel, subfamily J, member 2	3759	KCNJ2	2.88319	2.86112	7.96412	7.51139	4.89655	4.89655	0.0220678	3.06757	2.61484	1.48971	1.93609	5.50104	5.50766	4.89655	6.99075	7.44375	7.51139	*	0.00150453
203812_at	AB011538	Hs.604116	slit homolog 3 (Drosophila)	6586	SLIT3	3.50302	5.26088	6.7888	7.21789	4.60439	4.60439	-1.75786	2.18442	2.61351	1.54332	2.11307	4.89063	4.9634	4.60439	6.43396	7.07648	7.21789	*	0.00139654
228708_at	BF438386	Hs.20961	G protein-coupled estrogen receptor 1	2852	GPER	4.16749	4.44333	7.06112	7.64039	5.02744	5.02744	-0.275845	2.03368	2.61295	2.29057	2.37199	4.48905	3.77885	5.02744	6.77962	6.15084	7.64039	*	0.0125805
236129_at	BF002195	Hs.269027	UDP-N-acetyl-alpha-D-galactosamine:polypeptide N-acetylgalactosaminyltransferase 5 (GalNAc-T5)	11227	GALNT5	7.9732	7.8103	10.2871	10.4486	7.83836	7.83836	0.162899	2.44875	2.61029	1.99602	1.68376	8.04147	8.43014	7.83836	10.0375	10.1139	10.4486	*	0.000615605
1563498_s_at	AK090434	Hs.661604	solute carrier family 25, member 45	283130	SLC25A45	4.05173	4.0321	6.85217	6.6437	4.03703	4.03703	0.0196274	2.81513	2.60667	0.890195	1.30762	5.06772	5.17361	4.03703	5.95791	6.48122	6.6437	*	0.0185084
213272_s_at	AF070596	Hs.258212	transmembrane protein 159	57146	TMEM159	4.89746	4.3693	6.14265	6.70913	4.10341	4.10341	0.528169	2.03924	2.60572	0.708828	0.0698242	4.6074	4.68104	4.10341	5.31623	4.75086	6.70913		0.137865
226225_at	BE967311	Hs.593171	mutated in colorectal cancers	4163	MCC	4.19718	4.18624	9.01877	8.67352	6.06858	6.06858	0.0109438	2.95019	2.60494	1.6346	2.8387	5.87566	5.29839	6.06858	7.51027	8.13709	8.67352	*	0.00444523
225864_at	AL039862	Hs.124951	family with sequence similarity 84, member B	157638	FAM84B	2.58814	2.58922	4.36161	5.23597	2.6313	2.6313	-0.00107812	1.73031	2.60467	1.97064	3.14971	3.50937	2.58485	2.6313	5.48	5.73456	5.23597	*	0.00151313
209806_at	BC000893	Hs.437275	histone cluster 1, H2bk	85236	HIST1H2BK	9.92621	10.1279	12.6164	12.7273	10.1242	10.1242	-0.201697	2.49214	2.60309	2.55044	2.57219	9.38649	9.52583	10.1242	11.9369	12.098	12.7273	*	0.00146654
206556_at	NM_014410	Hs.632357	clusterin-like 1 (retinal)	27098	CLUL1	2.76565	2.70671	5.19245	5.36159	2.76407	2.76407	0.0589428	2.42838	2.59753	0.600479	1.87799	4.49914	4.08873	2.76407	5.09962	5.96672	5.36159	*	0.0440441
228937_at	AI659800	Hs.210586	chromosome 13 open reading frame 31	144811	C13orf31	7.64705	7.37719	9.68866	9.79116	7.19399	7.19399	0.26986	2.49467	2.59716	2.18019	2.06507	7.25276	7.58542	7.19399	9.43295	9.65049	9.79116	*	0.000141831
224940_s_at	BF107618	Hs.643599, Hs.694735	pregnancy-associated plasma protein A, pappalysin 1	5069	PAPPA	8.24457	8.61546	12.217	12.0433	9.44823	9.44823	-0.370893	2.76873	2.5951	2.45756	2.78393	9.12053	9.04259	9.44823	11.5781	11.8265	12.0433	*	0.000140079
214290_s_at	AI313324	Hs.694457	histone cluster 2, H2aa4	723790	HIST2H2AA4	9.43445	9.40156	11.6038	11.8009	9.21252	9.21252	0.0328905	2.39127	2.5884	2.92759	2.57824	8.70334	8.74403	9.21252	11.6309	11.3223	11.8009	*	0.000232912
225056_at	AB037810	Hs.268774	signal-induced proliferation-associated 1 like 2	57568	SIPA1L2	3.7299	3.43286	6.73004	5.97243	3.38432	3.38432	0.297044	3.34572	2.58811	0.610322	0.259364	5.86302	6.1405	3.38432	6.47334	6.39986	5.97243		0.264974
227410_at	AW264102	Hs.435080	family with sequence similarity 43, member A	131583	FAM43A	7.77011	7.64429	10.8322	11.1287	8.54692	8.54692	0.12582	2.28527	2.5818	1.99172	2.43639	8.44328	8.03023	8.54692	10.435	10.4666	11.1287	*	0.0010635
243813_at	AA418028					9.63334	9.7653	11.6899	11.6137	9.03293	9.03293	-0.131962	2.657	2.58073	1.21993	1.29804	9.4806	9.52625	9.03293	10.7005	10.8243	11.6137	*	0.00648745
214587_at	BE877796	Hs.654548	collagen, type VIII, alpha 1	1295	COL8A1	7.41643	7.11868	9.49191	10.0365	7.45642	7.45642	0.297753	2.03549	2.58006	1.45762	1.42655	8.12217	7.92544	7.45642	9.57979	9.352	10.0365	*	0.00295675
227204_at	AI817448	Hs.654920	par-6 partitioning defective 6 homolog gamma (C. elegans)	84552	PARD6G	6.95558	6.62361	9.69856	9.54975	6.97247	6.97247	0.331974	2.72608	2.57728	1.99259	1.80632	5.72548	6.17117	6.97247	7.71806	7.97749	9.54975	*	0.0351239
238617_at	AW207243					5.12191	5.84546	7.20333	7.30963	4.73252	4.73252	-0.723546	2.47081	2.57711	0.408799	1.15103	6.7458	6.74576	4.73252	7.1546	7.89679	7.30963		0.123331
225912_at	AW341649	Hs.492261	tumor protein p53 inducible nuclear protein 1	94241	TP53INP1	6.4576	6.11611	9.6884	9.44709	6.87433	6.87433	0.341487	2.81408	2.57276	1.78829	2.20865	7.95307	7.84568	6.87433	9.74136	10.0543	9.44709	*	0.00473035
201427_s_at	NM_005410	Hs.275775, Hs.653366	selenoprotein P, plasma, 1	6414	SEPP1	3.08649	3.26524	6.41598	5.94244	3.37822	3.37822	-0.178754	3.03776	2.56421	2.21035	2.19976	3.19131	3.19042	3.37822	5.40166	5.39018	5.94244	*	0.000270222
231781_s_at	AK021919	Hs.657345	leucine rich repeat containing 2	79442	LRRC2	7.09305	7.13991	8.00362	8.43809	5.87505	5.87505	-0.046857	2.12857	2.56304	1.42191	0.984188	6.62629	6.82941	5.87505	8.04821	7.81359	8.43809	*	0.00843722
217767_at	NM_000064	Hs.529053	complement component 3	718	C3	2.0675	2.05475	5.15319	4.63897	2.07617	2.07617	0.0127512	3.07702	2.56281	1.47535	0.721602	2.40998	2.41447	2.07617	3.88533	3.13607	4.63897	*	0.0239952
203813_s_at	NM_003062	Hs.604116	slit homolog 3 (Drosophila)	6586	SLIT3	6.84562	6.57604	9.65364	9.14292	6.58185	6.58185	0.269577	3.07179	2.56107	1.48858	1.35958	7.21223	7.06324	6.58185	8.7008	8.42282	9.14292	*	0.00311634
208579_x_at	NM_017445	Hs.473961	H2B histone family, member S	54145	H2BFS	7.95054	7.95886	10.156	10.1761	7.61862	7.61862	-0.00832327	2.53737	2.55743	2.38259	2.76598	7.38414	7.31283	7.61862	9.76672	10.0788	10.1761	*	7.60789e-05
238681_at	R46180	Hs.631744	glycerophosphodiester phosphodiesterase domain containing 1	284161	GDPD1	2.92552	2.91033	3.08338	5.48495	2.93684	2.93684	0.0151916	0.146542	2.54812	0.740335	1.40574	3.27297	3.27227	2.93684	4.01331	4.67801	5.48495	*	0.0236603
227330_x_at	AA811509	Hs.632605	similar to Tektin-3	727764	LOC727764	4.6821	4.22942	6.5165	6.82517	4.27787	4.27787	0.45268	2.23863	2.5473	1.75494	1.52624	4.63977	4.98523	4.27787	6.3947	6.51147	6.82517	*	0.00129186
228098_s_at	AW292746	Hs.484738	myosin regulatory light chain interacting protein	29116	MYLIP	4.03041	3.75644	6.01161	6.30082	3.76551	3.76551	0.27397	2.2461	2.53532	-0.948687	-0.600117	4.98686	5.14054	3.76551	4.03817	4.54042	6.30082		0.706321
227662_at	AA541622	Hs.655519	synaptopodin 2	171024	SYNPO2	5.64111	5.23389	7.76096	8.40496	5.87792	5.87792	0.407217	1.88304	2.52704	-0.793805	-0.599477	7.78533	7.70183	5.87792	6.99152	7.10235	8.40496		0.64937
226769_at	AI802391	Hs.694899	fin bud initiation factor	387758	FIBIN	6.75585	7.02467	11.016	10.9491	8.42766	8.42766	-0.268817	2.58838	2.52148	0.831271	0.530671	9.01116	9.18752	8.42766	9.84243	9.71819	10.9491	*	0.046235
229635_at	AW043859					2.70062	2.66226	4.9603	5.22176	2.70649	2.70649	0.0383695	2.25381	2.51527	0.20838	0.148652	2.86381	2.8269	2.70649	3.07219	2.97555	5.22176		0.262469
226961_at	AI347918	Hs.91109	proline rich 15	222171	PRR15	3.29274	3.27454	4.65149	5.80118	3.29016	3.29016	0.0181984	1.36133	2.51102	0.747461	1.44235	3.14848	3.14846	3.29016	3.89594	4.59082	5.80118	*	0.048573
228835_at	AV700050					5.64924	5.18326	6.83848	6.93817	4.42906	4.42906	0.46598	2.40943	2.50912	1.63305	2.05078	5.38966	5.39227	4.42906	7.02271	7.44305	6.93817	*	0.00442671
231380_at	BF478251	Hs.491941	chromosome 8 open reading frame 34	116328	C8orf34	5.29081	5.29075	7.00911	7.3004	4.80408	4.80408	5.19418e-05	2.20503	2.49631	1.66498	2.21652	5.36407	5.13373	4.80408	7.02905	7.35025	7.3004	*	0.000368467
240512_x_at	H10766	Hs.23406, Hs.693242	potassium channel tetramerisation domain containing 4	386618	KCTD4	3.26378	3.24961	5.74808	5.8047	3.31375	3.31375	0.0141644	2.43433	2.49095	0.826103	1.4439	3.17877	3.2711	3.31375	4.00488	4.715	5.8047	*	0.0390361
208747_s_at	M18767	Hs.458355	complement component 1, s subcomponent	716	C1S	10.9492	10.7194	12.6445	12.7414	10.2567	10.2567	0.229723	2.3878	2.48463	0.744409	0.698486	11.3101	11.1904	10.2567	12.0545	11.8889	12.7414	*	0.0364114
212681_at	AI770004	Hs.213394	erythrocyte membrane protein band 4.1-like 3	23136	EPB41L3	7.11157	7.24365	7.83902	8.32203	5.83803	5.83803	-0.132077	2.00099	2.48401	1.62645	1.63079	4.94728	5.29749	5.83803	6.57373	6.92827	8.32203	*	0.0320861
210196_s_at	M33663	Hs.654413	pregnancy specific beta-1-glycoprotein 1	5669	PSG1	4.45457	4.6882	6.35748	6.92625	4.44254	4.44254	-0.233627	1.91494	2.48371	1.21135	2.10308	4.34564	3.72203	4.44254	5.55699	5.82511	6.92625	*	0.0153341
225354_s_at	AL035700	Hs.302772	SH3 domain binding glutamic acid-rich protein like 2	83699	SH3BGRL2	2.63645	2.6035	3.47188	4.95162	2.475	2.475	0.0329556	0.996885	2.47662	1.87441	2.33588	2.84038	2.8557	2.475	4.71478	5.19159	4.95162	*	0.000275254
1569290_s_at	BC032004	Hs.377070	glutamate receptor, ionotrophic, AMPA 3	2892	GRIA3	7.00566	7.43144	9.17161	9.13593	6.66016	6.66016	-0.425787	2.51145	2.47577	0.276319	-0.194867	7.93971	7.76891	6.66016	8.21603	7.57405	9.13593		0.23179
218541_s_at	NM_020130	Hs.591849	chromosome 8 open reading frame 4	56892	C8orf4	8.23421	8.56932	11.1156	11.2309	8.76123	8.76123	-0.335107	2.35438	2.4697	1.43238	1.68124	8.80109	8.71922	8.76123	10.2335	10.4005	11.2309	*	0.00384437
205514_at	NM_018355	Hs.147765	zinc finger protein 415	55786	ZNF415	4.67403	4.66398	6.83851	7.21472	4.74588	4.74588	0.0100454	2.09263	2.46884	2.30223	2.41365	3.83026	4.05791	4.74588	6.13249	6.47156	7.21472	*	0.00474709
205498_at	NM_000163	Hs.125180	growth hormone receptor	2690	GHR	3.19069	2.91811	4.46935	5.65135	3.18812	3.18812	0.272577	1.28123	2.46323	2.88627	3.30618	3.22409	3.73518	3.18812	6.11036	7.04136	5.65135	*	0.00292763
238905_at	BE218803	Hs.656339	ras homolog gene family, member J	57381	RHOJ	6.2224	6.28333	8.63926	8.67323	6.21227	6.21227	-0.0609279	2.42699	2.46096	1.08747	1.01094	7.15342	7.24391	6.21227	8.2409	8.25484	8.67323	*	0.0133388
202286_s_at	J04152	Hs.23582	tumor-associated calcium signal transducer 2	4070	TACSTD2	4.02143	4.06815	6.29599	6.44554	3.98698	3.98698	-0.0467194	2.30902	2.45856	1.44615	1.07683	3.89846	3.80493	3.98698	5.3446	4.88175	6.44554	*	0.0236373
204726_at	NM_001257	Hs.654386	cadherin 13, H-cadherin (heart)	1012	CDH13	8.74007	8.59605	9.26474	10.1019	7.64511	7.64511	0.144023	1.61963	2.45684	1.5143	1.30247	7.50331	8.1069	7.64511	9.01761	9.40937	10.1019	*	0.00860081
213749_at	AV686235	Hs.89983	mannan-binding lectin serine peptidase 1 (C4/C2 activating component of Ra-reactive factor)	5648	MASP1	5.29748	5.08826	7.90403	7.53182	5.07706	5.07706	0.209217	2.82697	2.45476	0.763588	0.317352	6.23994	6.63605	5.07706	7.00353	6.9534	7.53182		0.0791482
207426_s_at	NM_003326	Hs.181097	tumor necrosis factor (ligand) superfamily, member 4 (tax-transcriptionally activated glycoprotein 1, 34kDa)	7292	TNFSF4	6.16908	5.40911	8.67151	8.72323	6.27528	6.27528	0.759974	2.39623	2.44795	2.45204	2.82791	6.01972	5.82865	6.27528	8.47177	8.65655	8.72323	*	6.68378e-05
225803_at	AW006123	Hs.403933	F-box protein 32	114907	FBXO32	3.70003	3.67442	5.18428	6.75075	4.30656	4.30656	0.0256131	0.877722	2.44419	0.818623	0.628802	6.3469	6.19806	4.30656	7.16552	6.82686	6.75075		0.124506
227148_at	AI913749	Hs.164162	pleckstrin homology domain containing, family H (with MyTH4 domain) member 2	130271	PLEKHH2	2.75154	2.70848	4.21998	5.11369	2.66958	2.66958	0.0430559	1.5504	2.44411	2.51471	2.82216	3.03275	3.32542	2.66958	5.54745	6.14757	5.11369	*	0.00186098
205871_at	BC005379	Hs.652169	plasminogen-like B2	5342	PLGLB2	3.02537	3.19056	4.90011	5.70171	3.26162	3.26162	-0.165191	1.6385	2.4401	0.975476	1.911	5.84999	5.22406	3.26162	6.82547	7.13506	5.70171		0.1177
243634_at	BF028225					3.52876	4.20967	4.58719	5.34443	2.90981	2.90981	-0.680914	1.67738	2.43462	0.47961	0.0293977	4.89294	3.72122	2.90981	5.37255	3.75061	5.34443		0.280266
209335_at	AI281593	Hs.694789	decorin	1634	DCN	9.86218	9.96622	12.2415	11.8181	9.38587	9.38587	-0.10404	2.85564	2.43225	0.0991743	0.327826	10.0983	10.2501	9.38587	10.1974	10.5779	11.8181		0.162303
214492_at	NM_000337	Hs.591727, Hs.644733	sarcoglycan, delta (35kDa dystrophin-associated glycoprotein)	6444	SGCD	6.0547	5.57286	7.68422	7.51821	5.08717	5.08717	0.481846	2.59705	2.43104	1.9435	1.60588	6.02464	6.13814	5.08717	7.96814	7.74401	7.51821	*	0.00506757
232110_at	AK022198	Hs.269027	UDP-N-acetyl-alpha-D-galactosamine:polypeptide N-acetylgalactosaminyltransferase 5 (GalNAc-T5)	11227	GALNT5	2.26143	2.32936	4.01736	4.66508	2.23458	2.23458	-0.0679289	1.78277	2.43049	1.65834	0.946994	2.37092	2.4016	2.23458	4.02925	3.3486	4.66508	*	0.0119084
231735_s_at	NM_014086	Hs.642877	PRO1073 protein	29005	PRO1073	7.47778	8.93848	7.86501	8.02907	5.60123	5.60123	-1.4607	2.26378	2.42784	0.68328	1.27242	8.44036	7.9082	5.60123	9.12364	9.18062	8.02907		0.198277
213293_s_at	AA083478	Hs.501778, Hs.684559	tripartite motif-containing 22	10346	TRIM22	8.54995	8.6139	12.6476	12.6315	10.2086	10.2086	-0.0639548	2.43903	2.42287	1.76499	2.09584	9.53168	9.58525	10.2086	11.2967	11.6811	12.6315	*	0.00980008
201008_s_at	AA812232	Hs.533977	thioredoxin interacting protein	10628	TXNIP	6.48231	6.61931	5.51895	6.24791	3.82565	3.82565	-0.137002	1.6933	2.42226	1.45845	0.0193175	6.12072	5.98847	3.82565	7.57917	6.00778	6.24791		0.217945
225894_at	AL589603	Hs.655519	synaptopodin 2	171024	SYNPO2	5.89481	5.66671	7.6877	7.73594	5.32334	5.32334	0.228096	2.36436	2.4126	-0.47478	0.295435	7.32004	6.49688	5.32334	6.84526	6.79232	7.73594		0.319365
223794_at	AL136859	Hs.127530	armadillo repeat containing 4	55130	ARMC4	3.76822	3.47382	6.40999	6.46626	4.05776	4.05776	0.294397	2.35223	2.40851	2.89142	2.68435	4.12146	4.17402	4.05776	7.01287	6.85838	6.46626	*	8.87581e-05
239468_at	AW023227	Hs.128193	mohawk homeobox	283078	MKX	10.0721	10.0415	12.0573	12.3592	9.95835	9.95835	0.0306498	2.09892	2.40083	0.830997	1.49557	10.0958	9.76248	9.95835	10.9268	11.258	12.3592	*	0.0237512
244353_s_at	AI675682	Hs.486508	solute carrier family 2 (facilitated glucose transporter), member 12	154091	SLC2A12	2.37406	2.38644	3.80648	4.79137	2.39182	2.39182	-0.012381	1.41466	2.39955	0.328349	0.499001	3.84656	4.03196	2.39182	4.17491	4.53096	4.79137		0.121408
218899_s_at	NM_024812	Hs.533446	brain and acute leukemia, cytoplasmic	79870	BAALC	5.51462	5.5084	7.30958	6.73967	4.34825	4.34825	0.00621818	2.96133	2.39142	0.40915	0.279714	6.71188	6.76048	4.34825	7.12103	7.04019	6.73967		0.270931
239153_at	BF109906	Hs.197076	hypothetical gene supported by AK123741	400041	FLJ41747	5.27899	5.26283	7.16518	7.67608	5.28819	5.28819	0.0161651	1.87699	2.38789	1.6838	2.0285	5.98246	6.01047	5.28819	7.66627	8.03897	7.67608	*	0.00157691
224558_s_at	AI446756	Hs.642877	metastasis associated lung adenocarcinoma transcript 1 (non-coding RNA)	378938	MALAT1	8.40304	8.95212	9.82328	9.33882	6.95144	6.95144	-0.549077	2.87183	2.38738	1.97071	2.00295	9.57747	9.81224	6.95144	11.5482	11.8152	9.33882		0.153789
217757_at	NM_000014	Hs.212838	alpha-2-macroglobulin	2	A2M	3.69361	3.33306	5.32455	5.72762	3.34115	3.34115	0.360553	1.9834	2.38647	1.65401	1.54414	5.89647	5.89953	3.34115	7.55048	7.44367	5.72762		0.147051
226824_at	AW513612	Hs.656887	carboxypeptidase X (M14 family), member 2	119587	CPXM2	7.39362	6.79586	8.6129	8.85744	6.47098	6.47098	0.597761	2.14192	2.38646	1.70187	1.64788	7.19334	7.19699	6.47098	8.89522	8.84487	8.85744	*	0.00138515
225028_at	AI417268	Hs.355559	hypothetical protein LOC550643	550643	LOC550643	6.34517	6.27643	7.29528	7.78798	5.4027	5.4027	0.068741	1.89258	2.38527	0.906822	2.08957	5.60018	4.77568	5.4027	6.507	6.86525	7.78798	*	0.0169691
227061_at	AI088063					10.7283	10.847	12.2042	12.4727	10.0885	10.0885	-0.118703	2.11569	2.38419	1.42543	1.65184	11.0126	10.9029	10.0885	12.438	12.5547	12.4727	*	0.00343723
203758_at	AV729484	Hs.75262	cathepsin O	1519	CTSO	6.89096	6.69323	9.23824	8.95047	6.56855	6.56855	0.197727	2.66968	2.38192	1.28439	1.19821	7.59071	7.32571	6.56855	8.8751	8.52393	8.95047	*	0.00824698
203786_s_at	NM_003287	Hs.591347	tumor protein D52-like 1	7164	TPD52L1	6.89495	6.98867	9.77897	9.89329	7.52752	7.52752	-0.0937178	2.25146	2.36578	1.35076	1.17398	8.26211	8.38971	7.52752	9.61287	9.56369	9.89329	*	0.00477873
243278_at	AW291402	Hs.656280	forkhead box P2	93986	FOXP2	4.13239	4.08458	6.20539	5.98615	3.62156	3.62156	0.0478136	2.58384	2.3646	0.635344	0.391618	4.8348	5.61125	3.62156	5.47015	6.00287	5.98615		0.134948
222184_at	AF131844			440053		2.71657	2.70481	5.22169	5.0552	2.69855	2.69855	0.0117526	2.52313	2.35665	1.26473	1.42081	4.83838	5.19779	2.69855	6.1031	6.6186	5.0552		0.137047
219209_at	NM_022168	Hs.163173	interferon induced with helicase C domain 1	64135	IFIH1	3.60387	4.16407	6.21831	6.76337	4.40812	4.40812	-0.560196	1.81018	2.35525	-0.42485	-0.0729062	5.01737	5.48622	4.40812	4.59252	5.41332	6.76337		0.429774
226119_at	AA453163	Hs.308480	protein-L-isoaspartate (D-aspartate) O-methyltransferase domain containing 1	115294	PCMTD1	8.57427	8.65572	10.1272	10.6	8.24491	8.24491	-0.0814494	1.8823	2.35509	0.692082	1.10683	9.23944	9.19254	8.24491	9.93152	10.2994	10.6	*	0.021385
226352_at	BF447037	Hs.482605	junction-mediating and regulatory protein	133746	JMY	7.47458	7.58732	9.56505	9.84733	7.4947	7.4947	-0.112739	2.07034	2.35263	0.907542	1.37583	8.57366	8.42466	7.4947	9.4812	9.80049	9.84733	*	0.0123193
201981_at	AA148534	Hs.643599, Hs.694735	pregnancy-associated plasma protein A, pappalysin 1	5069	PAPPA	7.2915	7.37931	11.1958	10.9709	8.621	8.621	-0.087808	2.57482	2.34989	2.58427	2.51355	8.67974	8.49758	8.621	11.264	11.0111	10.9709	*	1.99182e-05
1560826_at	BC010527	Hs.535917	similar to septin 10 isoform 1	389662	LOC389662	4.39792	3.71865	7.04919	6.27975	3.93641	3.93641	0.679273	3.11278	2.34334	1.2158	1.81218	4.78894	4.66383	3.93641	6.00474	6.47601	6.27975	*	0.00390475
243702_at	AA722627					3.23289	3.3625	5.54815	5.58876	3.24554	3.24554	-0.129611	2.30261	2.34322	0.669811	1.3329	4.95912	5.01067	3.24554	5.62893	6.34357	5.58876		0.0828816
213519_s_at	AI078169	Hs.200841	laminin, alpha 2 (merosin, congenital muscular dystrophy)	3908	LAMA2	6.69573	6.88683	9.0851	9.08309	6.74035	6.74035	-0.191109	2.34475	2.34275	1.90562	2.15968	7.38642	7.32781	6.74035	9.29204	9.48748	9.08309	*	0.000839739
200974_at	NM_001613	Hs.500483	actin, alpha 2, smooth muscle, aorta	59	ACTA2	12.3024	12.1216	14.297	14.2591	11.9173	11.9173	0.180785	2.37965	2.34178	0.881878	0.673575	13.397	13.5038	11.9173	14.2788	14.1774	14.2591		0.0644668
241763_s_at	BF244402	Hs.403933	F-box protein 32	114907	FBXO32	3.82181	3.50143	5.08948	6.10653	3.76484	3.76484	0.320378	1.32463	2.34169	1.36321	1.9324	5.1171	4.7593	3.76484	6.48031	6.69171	6.10653	*	0.0128648
234989_at	AV699657	Hs.523789, Hs.648467	trophoblast-derived noncoding RNA	283131	TncRNA	6.88838	8.65802	9.04513	8.89298	6.55182	6.55182	-1.76964	2.49331	2.34116	0.251728	0.749731	11.9132	11.5868	6.55182	12.1649	12.3366	8.89298		0.618218
214701_s_at	AJ276395	Hs.203717	fibronectin 1	2335	FN1	9.68504	10.9836	12.3066	12.3577	10.0193	10.0193	-1.29857	2.28729	2.33846	-1.18606	-2.20904	11.6223	11.0316	10.0193	10.4363	8.82253	12.3577		0.769653
1556194_a_at	BC042959					4.56887	5.35124	7.53395	7.22361	4.88543	4.88543	-0.782364	2.64852	2.33819	1.82257	2.64963	3.5274	3.14138	4.88543	5.34997	5.79101	7.22361	*	0.0427386
241359_at	AA729232					5.92024	5.68686	9.0984	8.88438	6.54826	6.54826	0.233386	2.55014	2.33612	1.71113	1.34375	7.02887	7.16842	6.54826	8.74	8.51217	8.88438	*	0.00115742
204112_s_at	NM_006895	Hs.42151	histamine N-methyltransferase	3176	HNMT	7.4098	7.23159	9.14028	9.47755	7.14248	7.14248	0.178204	1.9978	2.33507	0.0455614	0.485978	7.21844	7.27711	7.14248	7.26401	7.76309	9.47755		0.227804
1559072_a_at	BC032083	Hs.660812, Hs.695367	leucine rich repeat containing 62	114794	LRRC62	5.26264	5.23851	7.24532	7.47382	5.13936	5.13936	0.0241282	2.10596	2.33446	3.42112	3.90736	2.98207	2.80142	5.13936	6.40319	6.70877	7.47382	*	0.0168378
211062_s_at	BC006393	Hs.78068	carboxypeptidase Z	8532	CPZ	5.72969	5.24938	7.39839	6.43964	4.11559	4.11559	0.480315	3.2828	2.32405	0.396008	1.6416	5.45364	4.55226	4.11559	5.84964	6.19385	6.43964	*	0.0276564
1554062_at	AF380356	Hs.179675	Xg blood group	7499	XG	4.82525	4.89227	7.97599	7.57848	5.2545	5.2545	-0.0670152	2.72149	2.32398	3.21635	2.84389	3.90896	4.56563	5.2545	7.12531	7.40952	7.57848	*	0.00242893
230083_at	AW188464	Hs.431081	ubiquitin specific peptidase 53	54532	USP53	9.80192	9.7683	12.28	12.5459	10.223	10.223	0.0336211	2.05703	2.32294	1.29455	1.40022	10.7884	10.7881	10.223	12.083	12.1883	12.5459	*	0.00205307
208075_s_at	NM_006273	Hs.251526	chemokine (C-C motif) ligand 7	6354	CCL7	3.40663	3.3991	6.08217	5.75474	3.43236	3.43236	0.00753678	2.64981	2.32238	2.01168	0.0890551	3.40719	3.41764	3.43236	5.41887	3.50669	5.75474		0.10298
232656_at	AU145501					3.0055	3.25379	3.55061	5.56978	3.25113	3.25113	-0.248289	0.299483	2.31865	1.06532	2.12646	3.78929	3.8795	3.25113	4.85461	6.00596	5.56978	*	0.00913643
204284_at	N26005	Hs.303090	protein phosphatase 1, regulatory (inhibitor) subunit 3C	5507	PPP1R3C	9.77313	9.84089	11.8691	11.9629	9.64513	9.64513	-0.0677578	2.22401	2.31781	1.66777	1.6872	9.57694	9.59047	9.64513	11.2447	11.2777	11.9629	*	0.00129577
239650_at	BE858593	Hs.537329	Nck-associated protein 5	344148	NAP5	3.18591	3.26869	5.72814	5.92532	3.60948	3.60948	-0.0827881	2.11867	2.31584	0.51411	1.23118	3.61307	3.62622	3.60948	4.12718	4.8574	5.92532		0.0605174
224391_s_at	AF303378	Hs.10056	sialic acid acetylesterase	54414	SIAE	7.87916	7.6198	10.0535	9.68761	7.37321	7.37321	0.259355	2.68027	2.3144	1.08885	1.17337	7.468	7.41047	7.37321	8.55684	8.58384	9.68761	*	0.0150467
221211_s_at	NM_020152	Hs.222802	chromosome 21 open reading frame 7	56911	C21orf7	7.52919	7.43743	8.79013	9.09056	6.77773	6.77773	0.0917634	2.0124	2.31283	1.89023	2.01894	7.06096	7.35084	6.77773	8.95118	9.36978	9.09056	*	0.000549503
1556123_a_at	CA431092					4.22407	3.7883	5.938	5.77539	3.46308	3.46308	0.435778	2.47492	2.31231	0.759659	1.86088	6.42873	5.42557	3.46308	7.18839	7.28645	5.77539		0.174919
223253_at	BC000686	Hs.563491	ependymin related protein 1 (zebrafish)	54749	EPDR1	5.63808	5.12727	6.99239	7.15456	4.84771	4.84771	0.510806	2.14467	2.30684	1.7407	1.73703	5.57761	5.73359	4.84771	7.31831	7.47061	7.15456	*	0.00258505
221477_s_at	BF575213		hypothetical protein MGC5618	79099	MGC5618	8.16435	7.88094	10.5352	10.3579	8.05196	8.05196	0.283407	2.48328	2.30589	0.294269	0.16041	8.54002	8.66099	8.05196	8.83429	8.8214	10.3579		0.165346
232484_at	AL137616					4.13103	2.98444	6.27177	5.19668	2.89084	2.89084	1.14658	3.38094	2.30585	0.474119	1.2095	4.40185	3.82294	2.89084	4.87597	5.03244	5.19668	*	0.0416949
203498_at	NM_005822	Hs.440168	regulator of calcineurin 2	10231	RCAN2	7.39829	7.34752	10.1899	10.3185	8.01267	8.01267	0.050769	2.17723	2.30582	0.634965	0.560545	8.58092	8.80186	8.01267	9.21588	9.36241	10.3185	*	0.0492232
228315_at	AI632728					9.27237	9.41723	12.381	12.3578	10.0529	10.0529	-0.144861	2.32813	2.30491	1.66966	1.11402	9.76661	9.65805	10.0529	11.4363	10.7721	12.3578	*	0.0232943
208527_x_at	NM_003523	Hs.534369	histone cluster 1, H2be	8344	HIST1H2BE	5.72774	6.04196	7.91387	8.09535	5.79195	5.79195	-0.314223	2.12192	2.3034	1.68196	2.35827	6.46007	6.04955	5.79195	8.14203	8.40782	8.09535	*	0.00062706
235489_at	AI583530	Hs.656339	ras homolog gene family, member J	57381	RHOJ	8.33628	8.25062	10.9161	10.6353	8.33508	8.33508	0.0856621	2.58105	2.30026	1.41168	1.64765	8.71147	8.505	8.33508	10.1231	10.1527	10.6353	*	0.000844105
231233_at	AI382195					3.42143	2.95481	6.51918	6.24969	3.94943	3.94943	0.466614	2.56975	2.30026	1.52505	1.80961	5.11234	4.98663	3.94943	6.6374	6.79625	6.24969	*	0.00955457
202037_s_at	NM_003012	Hs.213424	secreted frizzled-related protein 1	6422	SFRP1	6.82831	6.81125	9.64631	9.13371	6.83412	6.83412	0.0170656	2.81219	2.29959	3.01319	2.72002	6.03783	6.42151	6.83412	9.05102	9.14153	9.13371	*	0.00032045
231817_at	H25097	Hs.431081	ubiquitin specific peptidase 53	54532	USP53	10.643	10.4888	12.8577	13.3092	11.0122	11.0122	0.154249	1.84547	2.29697	1.03589	1.16883	11.208	11.2771	11.0122	12.2439	12.4459	13.3092	*	0.0111285
239638_at	AI608696					4.48484	4.72623	6.3619	7.07343	4.77677	4.77677	-0.24139	1.58513	2.29666	1.7134	2.48308	5.64807	5.30465	4.77677	7.36148	7.78773	7.07343	*	0.00271731
235333_at	BG503479	Hs.591063	UDP-Gal:betaGlcNAc beta 1,4- galactosyltransferase, polypeptide 6	9331	B4GALT6	4.13409	4.12503	5.43661	6.19909	3.91092	3.91092	0.00905728	1.52569	2.28816	2.11118	1.53378	4.83123	4.75448	3.91092	6.94241	6.28826	6.19909	*	0.00629064
210654_at	AF021233	Hs.213467	tumor necrosis factor receptor superfamily, member 10d, decoy with truncated death domain	8793	TNFRSF10D	5.57566	5.68415	8.17936	7.96089	5.67439	5.67439	-0.108492	2.50498	2.2865	1.3634	-0.252604	5.25111	5.1764	5.67439	6.61451	4.92379	7.96089		0.273168
203657_s_at	NM_003793	Hs.11590	cathepsin F	8722	CTSF	6.31075	5.93776	8.43517	8.32061	6.03985	6.03985	0.37299	2.39532	2.28076	1.20203	1.32457	6.66493	6.51842	6.03985	7.86696	7.84299	8.32061	*	0.002801
230214_at	AL044056	Hs.501898	murine retrovirus integration site 1 homolog	10335	MRVI1	6.72671	6.95848	9.17585	9.38624	7.10624	7.10624	-0.231776	2.06961	2.28	1.27657	0.999734	8.26819	8.01956	7.10624	9.54476	9.01929	9.38624	*	0.0170374
218280_x_at	NM_003516	Hs.530461, Hs.694457	histone cluster 2, H2aa3	8337	HIST2H2AA3	7.89153	7.88148	9.9419	10.127	7.84737	7.84737	0.010051	2.09453	2.27966	3.15171	2.6128	7.24745	7.54777	7.84737	10.3992	10.1606	10.127	*	0.000156307
218736_s_at	NM_017734	Hs.483993	palmdelphin	54873	PALMD	2.56769	2.55465	2.67155	4.84914	2.5696	2.5696	0.0130388	0.101949	2.27954	3.05674	3.31927	2.49383	2.61222	2.5696	5.55058	5.93149	4.84914	*	0.000826662
230559_x_at	AI277617	Hs.117835	FYVE, RhoGEF and PH domain containing 4	121512	FGD4	6.22468	6.41789	7.64269	8.15599	5.8776	5.8776	-0.193216	1.76509	2.27839	0.202467	0.817418	5.63552	5.29409	5.8776	5.83799	6.11151	8.15599		0.216897
226065_at	N98595	Hs.524348, Hs.639400	prickle homolog 1 (Drosophila)	144165	PRICKLE1	6.34747	5.97361	8.83491	8.59887	6.32056	6.32056	0.373859	2.51435	2.27831	2.05382	1.47986	6.29752	6.37116	6.32056	8.35135	7.85103	8.59887	*	0.000934023
207703_at	NM_014893	Hs.439199	neuroligin 4, Y-linked	22829	NLGN4Y	6.378	5.86808	8.04788	8.12624	5.8485	5.8485	0.509924	2.19939	2.27774	1.0533	1.71569	6.58222	6.1758	5.8485	7.63551	7.89149	8.12624	*	0.00274236
220999_s_at	NM_030778	Hs.519702	cytoplasmic FMR1 interacting protein 2	26999	CYFIP2	2.51975	2.61992	6.18781	5.59335	3.31716	3.31716	-0.100164	2.87066	2.27619	1.85581	2.3844	3.77451	3.50436	3.31716	5.63033	5.88876	5.59335	*	0.000179123
201843_s_at	NM_004105	Hs.76224	EGF-containing fibulin-like extracellular matrix protein 1	2202	EFEMP1	9.80276	9.65772	10.7321	11.0225	8.74645	8.74645	0.145044	1.9857	2.27603	0.672997	0.856836	9.63282	9.65975	8.74645	10.3058	10.5166	11.0225	*	0.0260641
227971_at	AI653107	Hs.209527	Nik related kinase	203447	NRK	4.40782	3.87928	4.74106	5.75847	3.48513	3.48513	0.528547	1.25592	2.27334	3.07953	3.18129	3.82839	4.45667	3.48513	6.90792	7.63795	5.75847	*	0.00992793
201116_s_at	AI922855	Hs.75360	carboxypeptidase E	1363	CPE	2.40233	2.39868	5.53813	4.67005	2.40087	2.40087	0.00364659	3.13726	2.26918	1.53748	0.450983	3.66848	3.71701	2.40087	5.20596	4.168	4.67005		0.0538632
208869_s_at	AF087847	Hs.524250	GABA(A) receptor-associated protein like 1	23710	GABARAPL1	8.52374	7.97843	10.3759	10.5454	8.27898	8.27898	0.545306	2.09694	2.26638	2.17806	2.332	8.15148	8.10046	8.27898	10.3295	10.4325	10.5454	*	1.02652e-05
235620_x_at	BG027926	Hs.530988	zinc finger, MYM-type 5	9205	ZMYM5	5.92767	5.88952	6.77186	7.52251	5.25672	5.25672	0.0381539	1.51514	2.26579	0.498516	1.59906	5.02263	4.34745	5.25672	5.52115	5.94651	7.52251		0.0946759
222717_at	BF982174	Hs.26530	serum deprivation response (phosphatidylserine binding protein)	8436	SDPR	6.71029	6.27372	9.0806	9.13217	6.86649	6.86649	0.436567	2.21411	2.26568	2.05952	2.50931	6.28325	6.03824	6.86649	8.34277	8.54754	9.13217	*	0.00260981
227510_x_at	AL037917	Hs.642877	PRO1073 protein	29005	PRO1073	5.43034	7.06827	6.41717	6.47132	4.21298	4.21298	-1.63792	2.20419	2.25835	0.164802	-0.387542	7.97368	7.23148	4.21298	8.13848	6.84393	6.47132		0.61773
206263_at	NM_002022	Hs.386502	flavin containing monooxygenase 4	2329	FMO4	2.18618	2.14542	4.35101	4.63754	2.38018	2.38018	0.0407663	1.97082	2.25735	0.00749327	1.62268	3.18491	2.4245	2.38018	3.1924	4.04718	4.63754		0.0586544
213832_at	AA530995					5.89208	5.43141	8.11667	7.7742	5.52095	5.52095	0.460662	2.59572	2.25325	1.35273	1.83499	6.56842	6.37797	5.52095	7.92115	8.21296	7.7742	*	0.00639746
225239_at	AI355441					8.3598	9.68038	10.0757	9.95046	7.69798	7.69798	-1.32058	2.37776	2.25248	0.407278	0.895002	12.7921	12.374	7.69798	13.1993	13.269	9.95046		0.579179
209955_s_at	U76833	Hs.654370	fibroblast activation protein, alpha	2191	FAP	11.0329	11.0347	12.4266	12.5583	10.3067	10.3067	-0.00174167	2.11983	2.25156	0.908275	0.813306	10.8976	10.8693	10.3067	11.8059	11.6826	12.5583	*	0.0166955
224151_s_at	AF183419	Hs.493362	adenylate kinase 3	50808	AK3	10.4141	10.3491	11.803	12.1633	9.91679	9.91679	0.0649467	1.8862	2.24649	1.11279	0.919116	9.18496	9.09383	9.91679	10.2978	10.0129	12.1633		0.119784
211458_s_at	AF180519	Hs.592014	GABA(A) receptors associated protein like 3	23766	GABARAPL3	9.81819	9.83397	11.8528	12.168	9.92844	9.92844	-0.015783	1.92435	2.23958	2.22668	2.14069	9.86757	10.0768	9.92844	12.0942	12.2175	12.168	*	6.69818e-06
203763_at	NM_016008	Hs.371597	dynein, cytoplasmic 2, light intermediate chain 1	51626	DYNC2LI1	7.5917	7.91851	9.7348	10.0049	7.76754	7.76754	-0.326813	1.96726	2.23741	1.26789	1.4914	7.4921	7.57218	7.76754	8.75999	9.06358	10.0049	*	0.0122344
241685_x_at	AI806169	Hs.200938	similar to bovine IgA regulatory protein	492311	LOC492311	2.99481	3.00401	3.00182	5.247	3.01347	3.01347	-0.00920054	-0.0116475	2.23353	0.019768	0.0984204	3.06253	3.0891	3.01347	3.0823	3.18752	5.247		0.328514
204347_at	AI653169	Hs.505172	similar to Adenylate kinase isoenzyme 4, mitochondrial (ATP-AMP transphosphorylase)	645619	LOC645619	3.3493	3.30769	4.44038	5.56579	3.33239	3.33239	0.0416113	1.10799	2.2334	1.57099	1.65999	3.53258	3.58164	3.33239	5.10356	5.24163	5.56579	*	0.000313629
226069_at	AA404269	Hs.524348, Hs.639400	prickle homolog 1 (Drosophila)	144165	PRICKLE1	6.18084	5.58739	8.59571	8.40082	6.17579	6.17579	0.593453	2.41992	2.22503	1.56539	2.23358	7.20432	6.72176	6.17579	8.76971	8.95535	8.40082	*	0.00406352
227306_at	AK024898					2.86261	2.84758	4.16927	5.08574	2.86161	2.86161	0.015033	1.30766	2.22413	1.3155	2.20151	2.94634	2.76721	2.86161	4.26185	4.96872	5.08574	*	0.00188185
209822_s_at	L22431	Hs.370422	very low density lipoprotein receptor	7436	VLDLR	8.75417	8.69671	9.21951	9.21661	6.99493	6.99493	0.0574626	2.22458	2.22168	0.888241	0.849155	7.9265	8.05635	6.99493	8.81474	8.90551	9.21661	*	0.020658
222890_at	BG054922	Hs.11614	coiled-coil domain containing 113	29070	CCDC113	4.53749	4.43764	7.04534	7.1912	4.97098	4.97098	0.0998464	2.07437	2.22023	1.78088	2.06654	5.21559	5.25758	4.97098	6.99647	7.32412	7.1912	*	0.000101257
203158_s_at	AF097493	Hs.116448	glutaminase	2744	GLS	6.57901	6.80699	9.619	9.75398	7.53431	7.53431	-0.227973	2.08469	2.21967	2.16537	2.03398	7.76959	7.85353	7.53431	9.93496	9.88751	9.75398	*	4.09354e-05
1558647_at	AA100736	Hs.567725	SH3 domain protein D19	152503	SH3D19	4.201	4.64854	5.60174	6.37553	4.16365	4.16365	-0.447542	1.43809	2.21188	0.344669	-1.37712	3.21882	3.91319	4.16365	3.56349	2.53607	6.37553		0.756102
235349_at	AI261321	Hs.591566	family with sequence similarity 82, member A	151393	FAM82A	7.19041	7.1293	8.16257	8.58979	6.3796	6.3796	0.0611071	1.78297	2.21019	1.06585	1.6252	7.3014	7.07547	6.3796	8.36725	8.70068	8.58979	*	0.00514628
211163_s_at	AF012536	Hs.655801	tumor necrosis factor receptor superfamily, member 10c, decoy without an intracellular domain	8794	TNFRSF10C	5.08992	5.07023	7.85204	7.31256	5.10793	5.10793	0.0196906	2.74411	2.20463	2.48633	2.87948	4.34658	3.46482	5.10793	6.83291	6.3443	7.31256	*	0.0101799
1558692_at	AW090182	Hs.202522	chromosome 1 open reading frame 85	112770	C1orf85	7.92912	7.7035	9.78374	10.0892	7.88712	7.88712	0.225623	1.89663	2.20204	1.12885	1.62558	7.95708	7.70379	7.88712	9.08593	9.32937	10.0892	*	0.0060656
230300_at	N22849					4.67127	4.57372	7.73185	7.26888	5.07017	5.07017	0.0975487	2.66168	2.1987	1.33234	1.6367	4.74532	4.82245	5.07017	6.07766	6.45915	7.26888	*	0.00914217
225957_at	AI307750	Hs.484195	adult retina protein	153222	LOC153222	6.79621	6.75445	9.02347	9.17615	6.9784	6.9784	0.041757	2.04508	2.19775	0.697514	0.657503	7.79658	7.70596	6.9784	8.49409	8.36346	9.17615	*	0.0305654
205756_s_at	NM_000132	Hs.654450	coagulation factor VIII, procoagulant component (hemophilia A)	2157	F8	2.66572	3.00732	4.89028	5.19019	2.99397	2.99397	-0.341596	1.89631	2.19621	2.11362	2.07179	3.51583	3.32967	2.99397	5.62945	5.40146	5.19019	*	0.000429703
213802_at	AI810767	Hs.654823	protease, serine, 12 (neurotrypsin, motopsin)	8492	PRSS12	9.65941	9.56164	12.1158	12.4636	10.2682	10.2682	0.0977692	1.8476	2.19543	0.675261	1.15453	10.6839	10.4567	10.2682	11.3591	11.6113	12.4636	*	0.0194629
210095_s_at	M31159	Hs.450230	insulin-like growth factor binding protein 3	3486	IGFBP3	13.9857	13.8797	15.343	15.3336	13.1398	13.1398	0.106007	2.20318	2.19374	1.13382	1.04293	13.8607	13.8651	13.1398	14.9945	14.9081	15.3336	*	0.00600124
1566342_at	R34841					7.6567	8.29799	9.5848	9.35277	7.1596	7.1596	-0.641284	2.4252	2.19317	1.27164	1.19426	6.35542	6.85796	7.1596	7.62706	8.05222	9.35277		0.0526383
1555233_at	BC025770	Hs.656339	ras homolog gene family, member J	57381	RHOJ	7.26067	7.22865	9.70105	9.45007	7.25907	7.25907	0.0320235	2.44198	2.191	0.950153	0.221272	7.45374	7.54498	7.25907	8.40389	7.76625	9.45007		0.0875907
1569577_x_at	BC012429					4.06262	4.5071	5.84271	6.78757	4.59693	4.59693	-0.444473	1.24578	2.19064	0.25039	0.240147	5.12157	5.21558	4.59693	5.37196	5.45573	6.78757		0.146725
229958_at	W93695	Hs.127675	ceroid-lipofuscinosis, neuronal 8 (epilepsy, progressive with mental retardation)	2055	CLN8	6.41344	6.34197	7.79476	8.50836	6.32064	6.32064	0.0714661	1.47412	2.18772	1.8647	3.04857	5.63192	4.68209	6.32064	7.49661	7.73066	8.50836	*	0.0138075
237465_at	BF196943	Hs.431081	ubiquitin specific peptidase 53	54532	USP53	8.32737	8.38453	11.0589	11.0875	8.90642	8.90642	-0.0571623	2.15248	2.18111	1.40985	1.1838	9.28587	9.26057	8.90642	10.6957	10.4444	11.0875	*	0.00206079
220613_s_at	NM_017695	Hs.369520	synaptotagmin-like 2	54843	SYTL2	3.39376	3.15302	6.06949	5.9461	3.76507	3.76507	0.240741	2.30442	2.18103	0.196203	-1.02868	4.69789	4.69324	3.76507	4.89409	3.66456	5.9461		0.57065
201982_s_at	NM_002581	Hs.643599, Hs.694735	pregnancy-associated plasma protein A, pappalysin 1	5069	PAPPA	5.53627	4.75713	9.45772	8.62613	6.44834	6.44834	0.77914	3.00937	2.17779	2.49106	1.32849	5.7971	5.9769	6.44834	8.28816	7.30539	8.62613	*	0.0105651
213786_at	AI935415	Hs.34576	Tax1 (human T-cell leukemia virus type I) binding protein 1	8887	TAX1BP1	8.91645	9.04745	10.2081	10.633	8.45526	8.45526	-0.130997	1.75284	2.17774	0.470841	0.696059	8.20514	8.04494	8.45526	8.67598	8.741	10.633		0.162847
222787_s_at	AV705186	Hs.396358	transmembrane protein 106B	54664	TMEM106B	8.15771	8.0757	9.41316	9.43208	7.25743	7.25743	0.0820066	2.15574	2.17465	0.729811	0.227867	7.96411	7.93725	7.25743	8.69392	8.16512	9.43208		0.0739363
204105_s_at	NM_005010	Hs.21422	neuronal cell adhesion molecule	4897	NRCAM	2.54126	2.53122	4.29168	4.71372	2.5404	2.5404	0.010038	1.75128	2.17332	2.99014	3.86655	2.79232	3.14912	2.5404	5.78245	7.01567	4.71372	*	0.0119287
229810_at	AI796536					5.42287	5.31434	7.28289	7.589	5.41618	5.41618	0.108534	1.8667	2.17282	1.15268	2.24818	6.13582	5.45524	5.41618	7.28851	7.70342	7.589	*	0.00216029
231067_s_at	BF114967					6.05207	6.7776	8.01367	8.47687	6.30649	6.30649	-0.725533	1.70718	2.17039	0.631195	0.842847	7.35179	6.95738	6.30649	7.98299	7.80022	8.47687	*	0.0293234
1555997_s_at	BM128432	Hs.635441	insulin-like growth factor binding protein 5	3488	IGFBP5	8.35751	8.51835	10.5885	11.36	9.18972	9.18972	-0.160845	1.39874	2.17033	0.919521	1.63621	9.19712	8.67401	9.18972	10.1166	10.3102	11.36	*	0.0204463
235299_at	AI769269					5.49977	5.64536	7.63437	7.64662	5.47631	5.47631	-0.145585	2.15806	2.17031	1.6502	2.18634	5.38641	5.36766	5.47631	7.0366	7.554	7.64662	*	0.000484751
227095_at	AU151151	Hs.23581	leptin receptor	3953	LEPR	9.36215	9.2313	10.4726	10.5233	8.35347	8.35347	0.130844	2.11914	2.16978	0.430184	0.815731	8.962	9.04466	8.35347	9.39218	9.8604	10.5233	*	0.0445405
208868_s_at	BF125756	Hs.524250	GABA(A) receptor-associated protein like 1	23710	GABARAPL1	8.70088	8.87859	10.6114	10.9153	8.7456	8.7456	-0.177707	1.86579	2.16965	1.6969	1.62775	8.57958	8.55243	8.7456	10.2765	10.1802	10.9153	*	0.00154476
235889_at	AI825987					6.08211	6.21524	8.06562	8.29036	6.12432	6.12432	-0.133133	1.9413	2.16604	1.71353	1.52534	6.36302	6.62396	6.12432	8.07655	8.1493	8.29036	*	0.000331966
226675_s_at	W80468	Hs.642877	metastasis associated lung adenocarcinoma transcript 1 (non-coding RNA)	378938	MALAT1	11.6009	12.4918	11.7168	12.3136	10.1515	10.1515	-0.89095	1.56524	2.16205	0.435191	0.0593195	10.9716	10.2645	10.1515	11.4068	10.3238	12.3136		0.23244
222067_x_at	AL353759	Hs.591797	histone cluster 1, H2bd	3017	HIST1H2BD	6.36559	6.25075	8.69032	8.62095	6.4614	6.4614	0.114843	2.22892	2.15955	1.77644	1.4043	6.02482	6.42325	6.4614	7.80127	7.82755	8.62095	*	0.00419507
241745_at	BF671564	Hs.421095	F-box protein 30	84085	FBXO30	2.71379	2.70404	4.3587	4.90313	2.74804	2.74804	0.00974486	1.61066	2.15509	0.9009	1.31907	2.72691	2.88358	2.74804	3.62781	4.20265	4.90313	*	0.0172433
205080_at	NM_000965	Hs.654490	retinoic acid receptor, beta	5915	RARB	2.96959	3.06754	5.12726	5.23281	3.07854	3.07854	-0.0979553	2.04872	2.15427	1.1675	0.416472	3.08356	4.18584	3.07854	4.25106	4.60232	5.23281		0.0559133
208032_s_at	NM_000828	Hs.377070	glutamate receptor, ionotrophic, AMPA 3	2892	GRIA3	4.50313	4.24408	6.54298	6.64253	4.48874	4.48874	0.259054	2.05425	2.1538	0.299078	0.240814	5.29969	5.11306	4.48874	5.59876	5.35387	6.64253		0.125686
207076_s_at	NM_000050	Hs.160786	argininosuccinate synthetase 1	445	ASS1	11.2689	11.1548	12.7559	12.643	10.4895	10.4895	0.114092	2.26645	2.15347	0.625651	0.731636	11.4641	11.3565	10.4895	12.0898	12.0881	12.643	*	0.0312369
229130_at	AU145323	Hs.400256	hypothetical protein LOC285535	285535	LOC285535	2.92307	2.84066	4.44372	5.18805	3.03666	3.03666	0.0824071	1.40706	2.15139	1.63036	2.34863	4.21516	4.09552	3.03666	5.84552	6.44415	5.18805	*	0.017256
243864_at	AA994712	Hs.477128	coiled-coil domain containing 80	151887	CCDC80	8.66707	8.70295	9.84745	10.0457	7.89787	7.89787	-0.0358807	1.94958	2.14787	0.998346	1.18055	8.37523	8.52357	7.89787	9.37358	9.70412	10.0457	*	0.00597486
234880_x_at	X63338		similar to keratin associated protein 1-3	728951	LOC728951	5.71068	5.77997	8.18675	8.3216	6.17597	6.17597	-0.0692882	2.01077	2.14563	1.80389	1.6269	6.30202	6.3948	6.17597	8.10591	8.0217	8.3216	*	7.06854e-05
210195_s_at	M34715	Hs.654413	pregnancy specific beta-1-glycoprotein 1	5669	PSG1	4.92892	5.40997	7.45108	7.60376	5.46527	5.46527	-0.48105	1.98581	2.13849	1.96086	1.62742	4.79564	5.20421	5.46527	6.7565	6.83163	7.60376	*	0.00461584
48031_r_at	H93077	Hs.519694, Hs.676446, Hs.693789	chromosome 5 open reading frame 4	10826	C5orf4	4.61024	4.8529	7.41497	7.3968	5.25957	5.25957	-0.242661	2.1554	2.13723	1.26999	0.441339	6.119	6.55221	5.25957	7.38899	6.99355	7.3968	*	0.0333072
233533_at	AJ406928	Hs.534499	keratin associated protein 1-5	83895	KRTAP1-5	9.4379	9.45642	12.9018	12.9844	10.849	10.849	-0.0185149	2.05274	2.13534	2.00799	1.96243	10.3571	10.5669	10.849	12.3651	12.5293	12.9844	*	0.000957125
225721_at	AI658662	Hs.655519	synaptopodin 2	171024	SYNPO2	7.87994	7.87101	9.63254	9.73753	7.60268	7.60268	0.00893153	2.02986	2.13485	1.5686	1.57134	8.36418	8.42135	7.60268	9.93278	9.99269	9.73753	*	0.00306773
227191_at	AI743744					6.58334	6.42763	8.19694	8.44784	6.31362	6.31362	0.155704	1.88332	2.13422	1.37495	1.67713	5.43999	5.44205	6.31362	6.81494	7.11918	8.44784	*	0.0406332
225915_at	AL138875	Hs.87159	calcium binding protein 39-like	81617	CAB39L	4.98861	4.7531	6.80657	6.6288	4.49789	4.49789	0.235509	2.30869	2.13091	1.12603	1.09833	4.96115	4.97045	4.49789	6.08717	6.06878	6.6288	*	0.00382551
203951_at	NM_001299	Hs.465929	calponin 1, basic, smooth muscle	1264	CNN1	10.013	10.0098	10.7634	11.1236	8.99443	8.99443	0.00316649	1.76895	2.12918	1.04706	1.03785	10.6909	10.5459	8.99443	11.738	11.5838	11.1236		0.0704772
228582_x_at	AI475544	Hs.642877	metastasis associated lung adenocarcinoma transcript 1 (non-coding RNA)	378938	MALAT1	3.85996	5.68104	4.34531	4.82096	2.69306	2.69306	-1.82108	1.65224	2.1279	-0.0903057	-0.34693	7.90452	7.60629	2.69306	7.81421	7.25936	4.82096		0.784111
203159_at	NM_014905	Hs.116448	glutaminase	2744	GLS	8.74564	8.57609	11.1616	11.4831	9.35685	9.35685	0.169556	1.80479	2.12626	2.37436	2.47259	9.74819	9.83699	9.35685	12.1225	12.3096	11.4831	*	0.00132208
216869_at	U40372	Hs.655694	phosphodiesterase 1C, calmodulin-dependent 70kDa	5137	PDE1C	5.04444	4.49784	5.84436	6.54872	4.42285	4.42285	0.546602	1.42151	2.12588	1.02507	0.190439	5.29917	5.15553	4.42285	6.32424	5.34597	6.54872		0.0719278
226537_at	AW418666	Hs.72325	histidine triad nucleotide binding protein 3	135114	HINT3	7.56594	7.72482	8.35631	9.23594	7.11713	7.11713	-0.158881	1.23919	2.11881	0.429532	0.592954	6.58549	6.30534	7.11713	7.01502	6.89829	9.23594		0.259145
218574_s_at	NM_014583	Hs.475353	LIM and cysteine-rich domains 1	29995	LMCD1	7.05606	6.61304	10.1486	9.89459	7.77863	7.77863	0.44302	2.36993	2.11596	1.0163	0.825114	8.20345	8.4543	7.77863	9.21975	9.27942	9.89459	*	0.0107094
220301_at	NM_024781	Hs.280781	coiled-coil domain containing 102B	79839	CCDC102B	2.93588	2.9249	5.01159	5.07989	2.96458	2.96458	0.0109778	2.04702	2.11532	0.0277788	1.03462	3.53701	3.59394	2.96458	3.56479	4.62856	5.07989		0.0976811
213438_at	AA995925	Hs.13349	neurofascin homolog (chicken)	23114	NFASC	5.19158	5.21156	7.06686	7.18925	5.07586	5.07586	-0.0199793	1.991	2.11339	2.47495	3.35409	5.4769	5.24639	5.07586	7.95184	8.60049	7.18925	*	0.0033549
239336_at	BF109732	Hs.164226	thrombospondin 1	7057	THBS1	8.88416	9.01456	11.6038	11.0133	8.90398	8.90398	-0.130404	2.6998	2.10932	1.04924	0.922199	9.95135	9.88854	8.90398	11.0006	10.8107	11.0133	*	0.0169871
204749_at	NM_004538	Hs.21365	nucleosome assembly protein 1-like 3	4675	NAP1L3	6.61628	6.56928	8.53147	8.63281	6.52355	6.52355	0.0470003	2.00792	2.10926	2.19501	2.69362	6.13446	6.06785	6.52355	8.32947	8.76147	8.63281	*	0.000259621
225725_at	AL533234					8.76176	9.12154	11.9796	11.9995	9.89201	9.89201	-0.359779	2.08756	2.10751	2.16561	2.20312	9.05966	9.20881	9.89201	11.2253	11.4119	11.9995	*	0.00338145
211355_x_at	U52914	Hs.23581	leptin receptor	3953	LEPR	3.20304	3.19692	4.51249	5.2681	3.16082	3.16082	0.00612395	1.35167	2.10727	0.691014	0.103539	3.72983	3.95917	3.16082	4.42085	4.06271	5.2681		0.0871897
244680_at	AI701428	Hs.32973	glycine receptor, beta	2743	GLRB	2.80147	2.86576	3.37904	4.83161	2.72504	2.72504	-0.0642906	0.653993	2.10657	1.09057	1.1838	2.69822	3.19508	2.72504	3.78879	4.37888	4.83161	*	0.0129909
224550_s_at	AF081250	Hs.501898	murine retrovirus integration site 1 homolog	10335	MRVI1	6.2586	6.32806	8.47631	8.76304	6.65887	6.65887	-0.0694527	1.81744	2.10416	1.07461	0.373722	7.56288	7.27243	6.65887	8.63749	7.64616	8.76304		0.055442
205399_at	NM_004734	Hs.507755	doublecortin-like kinase 1	9201	DCLK1	3.78176	3.77516	4.64775	5.80294	3.70243	3.70243	0.00660085	0.945322	2.10051	1.91586	2.20167	4.47128	4.45605	3.70243	6.38714	6.65773	5.80294	*	0.00441483
207119_at	NM_006258	Hs.654556	protein kinase, cGMP-dependent, type I	5592	PRKG1	4.17571	4.16547	5.92865	6.17853	4.07819	4.07819	0.0102396	1.85046	2.10033	0.705439	0.265165	3.70882	3.68296	4.07819	4.41426	3.94813	6.17853		0.212693
226927_at	AU144442	Hs.42547	keratin, hair, basic, 5	728568	KRTHB5	5.03334	5.37935	5.2139	5.54711	3.44875	3.44875	-0.346006	1.76515	2.09836	1.36777	1.09553	5.32475	5.60337	3.44875	6.69252	6.6989	5.54711		0.122117
230750_at	AI290475					4.9285	5.64565	6.65766	7.07363	4.97672	4.97672	-0.717151	1.68094	2.09691	2.85626	1.70073	4.0121	5.53663	4.97672	6.86836	7.23736	7.07363	*	0.0083738
235057_at	AW089307	Hs.632272	itchy homolog E3 ubiquitin protein ligase (mouse)	83737	ITCH	6.74573	6.57141	6.70966	7.82263	5.72651	5.72651	0.174325	0.983144	2.09612	0.245875	0.0336522	3.50219	3.50945	5.72651	3.74807	3.5431	7.82263		0.642154
230708_at	AA206141	Hs.524348, Hs.639400	prickle homolog 1 (Drosophila)	144165	PRICKLE1	6.25935	5.88487	8.50463	8.37645	6.28074	6.28074	0.374478	2.22389	2.09571	2.22368	2.00561	6.25554	6.88948	6.28074	8.47922	8.8951	8.37645	*	0.00127483
213640_s_at	BE503425	Hs.102267	lysyl oxidase	4015	LOX	10.5618	10.9416	12.2357	12.0553	9.96188	9.96188	-0.379766	2.27383	2.09338	0.210227	-0.833864	10.0208	9.87073	9.96188	10.2311	9.03687	12.0553		0.606892
219714_s_at	NM_018398	Hs.656687	calcium channel, voltage-dependent, alpha 2/delta 3 subunit	55799	CACNA2D3	2.62166	2.54333	3.57018	4.65064	2.55769	2.55769	0.0783262	1.01249	2.09295	0.269161	0.256365	3.38149	3.65365	2.55769	3.65065	3.91002	4.65064		0.121557
37022_at	U41344	Hs.632481	proline/arginine-rich end leucine-rich repeat protein	5549	PRELP	3.43235	3.41184	5.37819	5.5118	3.41929	3.41929	0.0205158	1.9589	2.09251	1.36253	0.645735	5.50802	5.98556	3.41929	6.87055	6.6313	5.5118		0.200328
228354_at	AA908763	Hs.217409	chromosome 10 open reading frame 83	118812	C10orf83	4.16159	3.4723	5.68052	5.56777	3.47573	3.47573	0.689289	2.20479	2.09204	1.27899	1.68282	5.12197	5.02404	3.47573	6.40096	6.70686	5.56777		0.0562027
226977_at	N26029	Hs.200938	similar to bovine IgA regulatory protein	492311	LOC492311	7.30179	8.12815	10.1969	10.1712	8.0797	8.0797	-0.826353	2.11717	2.09155	2.34198	2.19025	7.85711	8.04483	8.0797	10.1991	10.2351	10.1712	*	6.57075e-06
238867_at	AI298041	Hs.436203	transmembrane protein 182	130827	TMEM182	2.90182	2.89165	4.6263	4.96659	2.87587	2.87587	0.0101623	1.75043	2.09072	1.39327	1.65858	3.15657	3.24215	2.87587	4.54985	4.90073	4.96659	*	0.000546668
238512_at	BF961733	Hs.201921	suppression of tumorigenicity 7 like	54879	ST7L	2.81598	2.88895	4.09384	4.93513	2.84466	2.84466	-0.0729774	1.24918	2.09047	0.0285421	0.375395	3.61014	3.63655	2.84466	3.63868	4.01194	4.93513		0.148042
240106_at	AI633523	Hs.46850	N-acetylglucosamine-1-phosphate transferase, alpha and beta subunits	79158	GNPTAB	4.52392	4.06763	6.14468	6.03367	3.94347	3.94347	0.456288	2.20121	2.0902	1.08272	1.16623	4.27051	3.98757	3.94347	5.35324	5.1538	6.03367	*	0.00713857
226325_at	BF593252	Hs.592327	adenylosuccinate synthase like 1	122622	ADSSL1	2.9983	3.34239	5.61516	5.43328	3.34396	3.34396	-0.344085	2.2712	2.08932	0.570156	1.41728	5.16073	4.8499	3.34396	5.73088	6.26718	5.43328		0.0904819
201957_at	AF324888	Hs.444403	protein phosphatase 1, regulatory (inhibitor) subunit 12B	4660	PPP1R12B	4.79078	4.58892	6.6041	7.63564	5.54664	5.54664	0.201858	1.05745	2.08899	-0.604803	-0.162109	7.3102	6.92062	5.54664	6.7054	6.75851	7.63564		0.51264
235953_at	AA776810	Hs.357663	zinc finger protein 610	162963	ZNF610	2.57501	2.56134	4.4911	4.66942	2.58077	2.58077	0.0136668	1.91033	2.08864	2.37048	2.33917	2.56699	2.76494	2.58077	4.93746	5.10411	4.66942	*	8.961e-05
209894_at	U50748	Hs.23581	leptin receptor	3953	LEPR	8.83592	8.68989	10.0138	10.6102	8.5309	8.5309	0.146031	1.48291	2.0793	1.15166	1.56425	8.25059	8.23564	8.5309	9.40225	9.79989	10.6102	*	0.0122383
230795_at	AI828075					6.50215	6.45913	8.65634	8.62935	6.5507	6.5507	0.0430206	2.10564	2.07865	1.1713	1.01118	7.23533	7.19006	6.5507	8.40663	8.20124	8.62935	*	0.00496591
1559965_at	BC037827					3.69012	3.77986	4.71174	6.0506	3.97375	3.97375	-0.0897426	0.73799	2.07686	-0.0386454	0.145634	4.56073	4.63505	3.97375	4.52209	4.78068	6.0506		0.231574
202283_at	NM_002615	Hs.532768, Hs.694727	serpin peptidase inhibitor, clade F (alpha-2 antiplasmin, pigment epithelium derived factor), member 1	5176	SERPINF1	9.09402	9.15563	10.2906	10.1906	8.11872	8.11872	-0.0616118	2.17186	2.0719	-0.14329	0.0303843	9.68857	9.58925	8.11872	9.54528	9.61963	10.1906		0.298483
229007_at	N50864	Hs.582712, Hs.653099	hypothetical protein LOC283788	283788	LOC283788	4.02983	4.04042	6.27034	6.15841	4.0874	4.0874	-0.0105845	2.18294	2.07101	0.0121137	1.07112	4.68007	4.04788	4.0874	4.69219	5.11899	6.15841		0.0941326
204570_at	NM_001864	Hs.421621	cytochrome c oxidase subunit VIIa polypeptide 1 (muscle)	1346	COX7A1	9.9612	9.69259	11.3276	11.416	9.34603	9.34603	0.268606	1.9816	2.07001	2.08365	2.02246	9.48696	9.57345	9.34603	11.5706	11.5959	11.416	*	1.8829e-05
228084_at	AI767751	Hs.656389	phospholipase A2, group XIIA	81579	PLA2G12A	7.30805	7.52577	8.51707	8.75327	6.68363	6.68363	-0.217724	1.83344	2.06965	1.62947	1.99582	7.05653	6.98814	6.68363	8.686	8.98396	8.75327	*	0.000201187
1568633_a_at	BC009735					4.07979	4.04266	6.75728	6.73575	4.66697	4.66697	0.0371352	2.09031	2.06878	0.837503	0.85744	4.84235	5.09845	4.66697	5.67985	5.95589	6.73575	*	0.0210368
226766_at	AB046788	Hs.13305	roundabout, axon guidance receptor, homolog 2 (Drosophila)	6092	ROBO2	5.88111	5.82706	8.86282	8.82517	6.75691	6.75691	0.0540514	2.10591	2.06826	0.610712	0.644892	7.66838	7.58759	6.75691	8.27909	8.23249	8.82517	*	0.0333937
238067_at	AW172431	Hs.351798	TBC1 domain family, member 8B (with GRAM domain)	54885	TBC1D8B	7.85516	8.01223	9.592	9.748	7.68018	7.68018	-0.157073	1.91182	2.06782	0.809338	1.0587	7.85537	7.79249	7.68018	8.66471	8.85119	9.748	*	0.0178672
224559_at	AF001540	Hs.642877	metastasis associated lung adenocarcinoma transcript 1 (non-coding RNA)	378938	MALAT1	7.57252	8.1205	6.87158	7.00364	4.93677	4.93677	-0.547985	1.93481	2.06687	0.690203	-0.443468	9.02166	9.39198	4.93677	9.71186	8.94851	7.00364		0.662544
229712_at	AI066599	Hs.546299	small nuclear RNA activating complex, polypeptide 3, 50kDa	6619	SNAPC3	4.40802	4.72989	5.28504	5.26919	3.20423	3.20423	-0.321869	2.08081	2.06496	0.0681914	0.176433	4.97299	5.05457	3.20423	5.04118	5.23101	5.26919		0.273984
244280_at	W46364	Hs.522650	melanoma antigen family D, 4B	81557	MAGED4B	4.05866	4.05064	4.99223	6.13881	4.0752	4.0752	0.00801854	0.917038	2.06362	2.84163	2.73	2.46643	2.7951	4.0752	5.30807	5.5251	6.13881	*	0.00983766
211354_s_at	U52913	Hs.23581	leptin receptor	3953	LEPR	4.35868	4.31398	5.22072	5.91802	3.85498	3.85498	0.0446992	1.36574	2.06305	0.573575	-0.171435	4.68903	4.75273	3.85498	5.2626	4.5813	5.91802		0.163599
208490_x_at	NM_003522	Hs.182137	histone cluster 1, H2bf	8343	HIST1H2BF	6.09299	5.67381	7.79762	7.6626	5.60371	5.60371	0.419179	2.19391	2.05889	2.28146	1.68077	4.7769	5.70747	5.60371	7.05836	7.38824	7.6626	*	0.00422549
205364_at	NM_003500	Hs.444959	acyl-Coenzyme A oxidase 2, branched chain	8309	ACOX2	3.90344	3.39792	5.7985	6.01879	3.96006	3.96006	0.505521	1.83844	2.05873	1.35858	1.21774	5.64416	5.64523	3.96006	7.00274	6.86297	6.01879		0.0732753
201842_s_at	AI826799	Hs.76224	EGF-containing fibulin-like extracellular matrix protein 1	2202	EFEMP1	11.9642	11.8572	12.9044	13.0195	10.961	10.961	0.107009	1.94336	2.0585	0.0692589	0.521151	12.5584	12.3738	10.961	12.6276	12.895	13.0195		0.163222
239415_at	AW117322	Hs.61271	microtubule-associated protein 9	79884	MAP9	5.31957	5.30604	7.56835	7.27995	5.22257	5.22257	0.0135263	2.34579	2.05738	0.657914	0.308272	4.72248	4.38633	5.22257	5.38039	4.6946	7.27995		0.281596
204985_s_at	NM_024108	Hs.466929	trafficking protein particle complex 6A	79090	TRAPPC6A	3.44181	3.89298	5.81683	5.92357	3.86748	3.86748	-0.451166	1.94934	2.05608	0.0575092	0.795988	4.67115	4.19402	3.86748	4.72866	4.99	5.92357		0.0877545
213930_at	N51708					8.10678	8.5167	9.30677	9.51767	7.46159	7.46159	-0.40992	1.84517	2.05607	1.04633	1.23614	6.95574	6.97013	7.46159	8.00208	8.20627	9.51767	*	0.0452628
241969_at	AA150242	Hs.535297	AT rich interactive domain 5B (MRF1-like)	84159	ARID5B	4.95411	5.05564	7.54198	7.11132	5.0557	5.0557	-0.101531	2.48628	2.05562	0.932334	1.21587	6.72869	6.37944	5.0557	7.66103	7.59531	7.11132		0.0598204
210145_at	M68874	Hs.497200	phospholipase A2, group IVA (cytosolic, calcium-dependent)	5321	PLA2G4A	7.00946	6.46952	7.30242	8.04433	5.98998	5.98998	0.539941	1.31243	2.05435	0.134856	0.138344	6.68072	6.70843	5.98998	6.81558	6.84678	8.04433		0.172552
209700_x_at	AB042555	Hs.584841, Hs.613082, Hs.654651, Hs.657490	phosphodiesterase 4D interacting protein (myomegalin)	9659	PDE4DIP	6.09521	6.07851	7.72748	8.22345	6.16931	6.16931	0.0167048	1.55817	2.05413	0.913483	1.29978	5.68392	5.46769	6.16931	6.5974	6.76747	8.22345		0.0627911
224989_at	AI824013					7.77979	7.78612	9.12137	9.57667	7.52333	7.52333	-0.00632454	1.59805	2.05334	0.430045	0.323276	8.00524	7.7188	7.52333	8.43529	8.04207	9.57667		0.123674
228739_at	AI139413	Hs.27092, Hs.594993	cystin 1	192668	CYS1	3.57029	3.56155	7.30469	7.32565	5.27245	5.27245	0.00873136	2.03224	2.0532	1.29059	1.17293	5.39338	5.38657	5.27245	6.68397	6.5595	7.32565	*	0.0033261
205280_at	NM_000824	Hs.32973	glycine receptor, beta	2743	GLRB	7.20268	7.35513	8.47538	9.32762	7.27719	7.27719	-0.152456	1.19819	2.05043	1.49347	1.42717	6.97685	7.01763	7.27719	8.47031	8.44481	9.32762	*	0.00556804
206197_at	NM_003551	Hs.519602	non-metastatic cells 5, protein expressed in (nucleoside-diphosphate kinase)	8382	NME5	2.58083	2.74969	5.27039	4.80528	2.75725	2.75725	-0.168859	2.51314	2.04804	2.32013	2.97789	2.65551	2.65698	2.75725	4.97564	5.63487	4.80528	*	0.000659309
235507_at	AA461195	Hs.308480	protein-L-isoaspartate (D-aspartate) O-methyltransferase domain containing 1	115294	PCMTD1	6.04268	5.89448	7.68824	7.63175	5.58449	5.58449	0.148199	2.10375	2.04726	0.500578	0.474664	6.5149	5.99012	5.58449	7.01548	6.46479	7.63175		0.0797933
205743_at	NM_003149	Hs.56045	SH3 and cysteine rich domain	6769	STAC	4.82226	4.55446	6.20703	6.29921	4.25369	4.25369	0.267799	1.95334	2.04552	2.16648	2.45495	5.12144	5.20086	4.25369	7.28792	7.65581	6.29921	*	0.0117693
202565_s_at	NM_003174	Hs.499209	supervillin	6840	SVIL	7.22248	7.1595	9.00175	8.97309	6.92966	6.92966	0.0629889	2.0721	2.04343	2.12345	2.13737	6.69284	7.02733	6.92966	8.8163	9.1647	8.97309	*	0.000119566
213664_at	AW235061	Hs.444915	solute carrier family 1 (neuronal/epithelial high affinity glutamate transporter, system Xag), member 1	6505	SLC1A1	6.41046	6.463	8.59543	8.81574	6.7743	6.7743	-0.0525382	1.82112	2.04144	1.63747	1.31121	6.75311	7.10643	6.7743	8.39058	8.41763	8.81574	*	0.000743189
235193_at	BG036618	Hs.152385	KIAA1370	56204	KIAA1370	2.69371	2.68467	4.78064	4.73235	2.69093	2.69093	0.00903675	2.08971	2.04143	1.66633	2.31091	3.52892	2.79264	2.69093	5.19526	5.10356	4.73235	*	0.00258571
209032_s_at	AF132811	Hs.370510	cell adhesion molecule 1	23705	CADM1	5.45103	4.42223	6.30581	6.2798	4.23962	4.23962	1.02881	2.06619	2.04018	0.302325	0.793177	5.10165	4.40944	4.23962	5.40398	5.20262	6.2798		0.0688255
223594_at	AL136855	Hs.444668	transmembrane protein 117	84216	TMEM117	7.20008	7.25392	8.95737	8.97102	6.93233	6.93233	-0.0538436	2.02503	2.03869	1.82421	1.78955	7.02273	7.27748	6.93233	8.84694	9.06703	8.97102	*	0.000100584
214285_at	AI041520	Hs.657242	fatty acid binding protein 3, muscle and heart (mammary-derived growth inhibitor)	2170	FABP3	2.63627	2.62164	5.08489	4.68399	2.64766	2.64766	0.0146308	2.43723	2.03633	1.01218	0.587783	3.30171	3.65691	2.64766	4.31389	4.24469	4.68399	*	0.0204095
204137_at	NM_003272	Hs.498160	G protein-coupled receptor 137B	7107	GPR137B	8.5474	8.36084	9.61447	10.0302	7.99787	7.99787	0.186559	1.6166	2.03238	1.52054	1.75673	7.8051	8.0794	7.99787	9.32564	9.83613	10.0302	*	0.00141903
226301_at	AV729072	Hs.347144	chromosome 6 open reading frame 192	116843	C6orf192	4.674	4.0102	6.80881	7.02149	4.98972	4.98972	0.663796	1.81909	2.03177	0.924866	1.38749	5.06805	5.0861	4.98972	5.99291	6.4736	7.02149	*	0.00834327
204463_s_at	AU118882	Hs.183713	endothelin receptor type A	1909	EDNRA	5.18407	5.25405	6.43987	6.72597	4.70194	4.70194	-0.0699847	1.73792	2.02402	0.587616	0.072316	5.19674	5.20328	4.70194	5.78435	5.2756	6.72597		0.12137
242134_at	AI733194					2.36852	2.36337	2.83347	4.39629	2.37254	2.37254	0.0051548	0.460934	2.02375	-0.468937	-0.147372	2.70457	2.24514	2.37254	2.23563	2.09776	4.39629		0.568864
210133_at	D49372	Hs.54460	chemokine (C-C motif) ligand 11	6356	CCL11	2.64565	2.60744	6.25625	4.63012	2.60658	2.60658	0.0382159	3.64967	2.02355	0.0598278	0.120656	2.64097	2.69187	2.60658	2.7008	2.81252	4.63012		0.305537
201787_at	NM_001996	Hs.24601	fibulin 1	2192	FBLN1	11.0778	10.7227	13.4345	13.1596	11.1427	11.1427	0.355046	2.29183	2.01685	1.45236	1.43387	10.5446	10.5883	11.1427	11.997	12.0222	13.1596	*	0.0189466
226582_at	AL520272	Hs.19193	hypothetical gene supported by BC009385	400043	LOC400043	7.86112	7.87917	9.05032	9.20974	7.19441	7.19441	-0.0180479	1.85591	2.01533	1.76121	1.11796	6.85797	7.17023	7.19441	8.61918	8.28819	9.20974	*	0.00493929
235131_at	AA461242	Hs.656339	ras homolog gene family, member J	57381	RHOJ	6.96615	7.17786	9.39555	9.16708	7.15917	7.15917	-0.211708	2.23639	2.00792	1.06347	0.236639	7.24533	7.37641	7.15917	8.3088	7.61305	9.16708		0.0720092
243924_at	AA781404					2.40185	2.2359	4.61951	4.40793	2.40082	2.40082	0.165953	2.21869	2.00711	0.726716	1.5559	3.9022	3.84095	2.40082	4.62892	5.39685	4.40793		0.0676721
219655_at	NM_024728	Hs.586313	chromosome 7 open reading frame 10	79783	C7orf10	6.23234	5.89811	8.89882	8.6093	6.60475	6.60475	0.334233	2.29407	2.00455	1.84806	1.77441	6.35866	6.60766	6.60475	8.20672	8.38207	8.6093	*	0.000193983
218923_at	AW304174	Hs.513557	chitobiase, di-N-acetyl-	1486	CTBS	7.76143	7.64483	9.17011	9.24145	7.23768	7.23768	0.116599	1.93243	2.00378	0.736492	1.01804	6.07138	6.21046	7.23768	6.80787	7.22849	9.24145		0.208449
220260_at	NM_018317	Hs.479403	TBC1 domain family, member 19	55296	TBC1D19	6.91891	6.82954	8.05145	8.54884	6.54537	6.54537	0.0893674	1.50608	2.00347	1.64199	1.5505	6.67004	7.07558	6.54537	8.31203	8.62609	8.54884	*	0.000738104
1554378_a_at	BC022479	Hs.655694	phosphodiesterase 1C, calmodulin-dependent 70kDa	5137	PDE1C	5.36617	5.80079	6.86163	7.00242	4.99936	4.99936	-0.43462	1.86227	2.00307	0.296002	0.241824	4.98364	4.31268	4.99936	5.27964	4.55451	7.00242		0.327768
1552457_a_at	NM_052866	Hs.522019, Hs.643388	ADAMTS-like 1	92949	ADAMTSL1	4.95526	4.63597	7.48182	7.41998	5.41722	5.41722	0.319285	2.0646	2.00276	2.24368	1.76364	3.54902	4.19655	5.41722	5.7927	5.96019	7.41998		0.0563638
228030_at	AI041522	Hs.596224	RNA binding motif protein 6	10180	RBM6	3.51809	4.47202	5.08984	4.08266	2.08263	2.08263	-0.953925	3.00721	2.00003	-0.279356	-1.03208	8.08142	7.89467	2.08263	7.80207	6.86259	4.08266		0.924118
228497_at	AI279062	Hs.125482	solute carrier family 22 (organic cation transporter), member 15	55356	SLC22A15	6.62616	6.37311	7.3309	7.30743	5.30849	5.30849	0.253046	2.02241	1.99893	1.25896	1.16562	6.56586	6.9433	5.30849	7.82482	8.10892	7.30743		0.0543556
232099_at	AB046841	Hs.147674	protocadherin beta 16	57717	PCDHB16	2.95042	2.94423	4.07091	4.92137	2.92269	2.92269	0.00618625	1.14822	1.99868	0.157983	0.275088	2.95529	3.05946	2.92269	3.11327	3.33455	4.92137		0.22868
235675_at	AW104373	Hs.448003	dihydrofolate reductase-like 1	200895	DHFRL1	6.80935	6.84886	7.00218	7.68922	5.69227	5.69227	-0.0395111	1.30991	1.99695	0.00211989	0.382545	6.18283	6.24804	5.69227	6.18495	6.63058	7.68922		0.173032
235850_at	BF434228	Hs.567513, Hs.594258	WD repeat domain 5B	54554	WDR5B	2.5107	2.50067	4.07529	4.52041	2.52649	2.52649	0.010032	1.5488	1.99391	0.983545	1.30615	2.81834	2.8248	2.52649	3.80189	4.13095	4.52041	*	0.00341348
209230_s_at	AF135266	Hs.513463	nuclear protein 1	26471	NUPR1	10.6321	10.645	11.4538	11.5622	9.56915	9.56915	-0.0128451	1.88469	1.99309	0.593872	0.199456	10.9324	11.0907	9.56915	11.5263	11.2901	11.5622		0.131176
224565_at	BE675516	Hs.523789, Hs.648467	trophoblast-derived noncoding RNA	283131	TncRNA	9.98834	10.6243	11.6775	11.219	9.22765	9.22765	-0.635952	2.44986	1.99139	0.760264	1.22889	11.4394	11.173	9.22765	12.1996	12.4019	11.219		0.167087
204019_s_at	NM_015677	Hs.515951	SH3 domain containing, Ysc84-like 1 (S. cerevisiae)	26751	SH3YL1	9.41615	9.42224	10.7442	10.5729	8.58421	8.58421	-0.00609014	2.15998	1.98869	0.828842	1.01253	8.65768	8.80367	8.58421	9.48652	9.8162	10.5729	*	0.0176537
243309_at	AA398658	Hs.97300	hypothetical LOC145788	145788	FLJ27352	5.22491	5.68043	6.63237	6.91465	4.92898	4.92898	-0.455523	1.70339	1.98567	0.983363	2.80715	5.14846	4.4306	4.92898	6.13182	7.23775	6.91465	*	0.00790671
231807_at	AL157473	Hs.445885	KIAA1217	56243	KIAA1217	6.52955	6.28718	8.48829	8.20705	6.2219	6.2219	0.24237	2.26639	1.98515	0.749341	0.727507	6.95088	7.231	6.2219	7.70022	7.95851	8.20705	*	0.0260461
201150_s_at	NM_000362	Hs.644633	TIMP metallopeptidase inhibitor 3 (Sorsby fundus dystrophy, pseudoinflammatory)	7078	TIMP3	13.9228	13.9221	14.706	14.8677	12.887	12.887	0.000627034	1.81901	1.98071	1.70378	1.83455	12.5123	12.4243	12.887	14.216	14.2589	14.8677	*	0.00192248
1555609_a_at	AF355465	Hs.386299	zinc finger, matrin type 3	64393	ZMAT3	5.75261	5.72742	8.51434	8.57699	6.5963	6.5963	0.0251912	1.91805	1.98069	1.61559	0.580411	5.27667	5.67673	6.5963	6.89226	6.25714	8.57699		0.154709
206396_at	NM_004170	Hs.444915	solute carrier family 1 (neuronal/epithelial high affinity glutamate transporter, system Xag), member 1	6505	SLC1A1	2.42099	2.10652	3.30794	4.40988	2.43106	2.43106	0.314474	0.876882	1.97882	0.822134	-0.505089	3.12055	2.91831	2.43106	3.94268	2.41322	4.40988		0.295697
212259_s_at	BF344265	Hs.505806	pre-B-cell leukemia homeobox interacting protein 1	57326	PBXIP1	6.17958	5.94828	7.68276	7.51346	5.53483	5.53483	0.231299	2.14792	1.97863	0.303002	0.645014	6.99057	6.73471	5.53483	7.29357	7.37973	7.51346		0.0977301
229816_at	AI989799	Hs.49421	WD repeat domain 78	79819	WDR78	3.02235	2.74175	4.27159	4.74282	2.76592	2.76592	0.280599	1.50567	1.9769	2.11091	1.74274	3.25948	3.84009	2.76592	5.37039	5.58283	4.74282	*	0.00828212
230729_at	AI860764					3.06055	2.98577	4.05143	5.0466	3.07347	3.07347	0.0747799	0.977959	1.97313	0.985032	1.13392	3.49508	3.75261	3.07347	4.48012	4.88654	5.0466	*	0.00631527
208523_x_at	NM_003525	Hs.553506	histone cluster 1, H2bi	8346	HIST1H2BI	4.14024	4.20363	5.40664	6.18807	4.21503	4.21503	-0.0633954	1.19161	1.97305	0.937125	1.73135	4.7946	4.44824	4.21503	5.73173	6.17959	6.18807	*	0.00238159
210605_s_at	BC003610	Hs.3745	milk fat globule-EGF factor 8 protein	4240	MFGE8	10.6883	10.6589	12.5116	12.5459	10.5731	10.5731	0.0293945	1.93853	1.97283	1.3683	1.79976	11.4764	11.043	10.5731	12.8447	12.8428	12.5459	*	0.00356822
232921_at	AU145652			286025		4.697	4.5208	5.12763	6.01952	4.04703	4.04703	0.176203	1.08059	1.97249	1.30549	2.57777	4.76057	4.00704	4.04703	6.06606	6.58481	6.01952	*	0.00304427
201200_at	NM_003851	Hs.5710	cellular repressor of E1A-stimulated genes 1	8804	CREG1	9.61249	9.50358	11.2244	11.3745	9.40209	9.40209	0.108907	1.82229	1.97238	1.22246	1.7191	9.32415	8.99939	9.40209	10.5466	10.7185	11.3745	*	0.00430189
205059_s_at	NM_000203	Hs.694726	iduronidase, alpha-L-	3425	IDUA	5.39414	5.55035	7.2742	7.3638	5.39272	5.39272	-0.156215	1.88148	1.97108	1.9835	2.4248	5.58414	5.20383	5.39272	7.56764	7.62863	7.3638	*	9.73775e-05
229086_at	AW298597	Hs.61884	chromosome 1 open reading frame 213	148898	C1orf213	3.38366	3.43431	4.99737	5.41142	3.44253	3.44253	-0.0506559	1.55484	1.96889	0.00539522	1.104	5.7259	5.48873	3.44253	5.7313	6.59273	5.41142		0.27201
228411_at	BF109252	Hs.657382	par-3 partitioning defective 3 homolog B (C. elegans)	117583	PARD3B	6.58828	5.91848	8.66811	8.65557	6.68819	6.68819	0.669802	1.97992	1.96738	1.49826	1.8341	7.25256	7.16379	6.68819	8.75082	8.99789	8.65557	*	0.000955421
226692_at	AI092931	Hs.424126	small EDRK-rich factor 2	10169	SERF2	7.88807	8.0139	9.88264	10.027	8.06039	8.06039	-0.125829	1.82225	1.96664	1.87717	1.64482	7.60959	8.04488	8.06039	9.48676	9.68969	10.027	*	0.00106481
211356_x_at	U66495	Hs.23581	leptin receptor	3953	LEPR	4.8923	5.07179	6.55648	6.86583	4.90008	4.90008	-0.179491	1.6564	1.96575	0.83048	0.594029	3.9878	4.00968	4.90008	4.81828	4.60371	6.86583		0.221487
213425_at	AI968085	Hs.643085	wingless-type MMTV integration site family, member 5A	7474	WNT5A	12.4199	12.6432	14.3054	14.4983	12.5339	12.5339	-0.223388	1.77153	1.96441	0.601127	0.948281	12.9622	12.7405	12.5339	13.5633	13.6888	14.4983	*	0.0211488
225373_at	BE271644	Hs.47382	chromosome 10 open reading frame 54	64115	C10orf54	6.39437	6.20677	10.0868	9.8884	7.92405	7.92405	0.1876	2.16274	1.96435	0.993201	1.35282	7.44138	7.00977	7.92405	8.43458	8.36259	9.8884		0.0631188
203438_at	AI435828	Hs.233160	stanniocalcin 2	8614	STC2	11.1383	11.0768	12.3734	12.4359	10.4745	10.4745	0.0614692	1.89887	1.96139	1.53973	1.69747	11.1389	11.1841	10.4745	12.6786	12.8816	12.4359	*	0.00275074
217478_s_at	X76775	Hs.351279	major histocompatibility complex, class II, DM alpha	3108	HLA-DMA	1.80524	2.05541	4.07964	4.02417	2.06313	2.06313	-0.250166	2.01651	1.96104	1.25815	0.515413	1.93474	1.93182	2.06313	3.19289	2.44723	4.02417		0.0529314
243366_s_at	AI936034	Hs.440955	ceramide kinase-like	375298	CERKL	7.91119	7.89607	9.38567	9.50532	7.54768	7.54768	0.0151178	1.83799	1.95765	0.937932	1.15914	7.74523	7.95407	7.54768	8.68317	9.11321	9.50532	*	0.00696535
203562_at	NM_005103	Hs.224008	fasciculation and elongation protein zeta 1 (zygin I)	9638	FEZ1	7.72386	7.93336	9.92351	9.8212	7.86461	7.86461	-0.209497	2.0589	1.9566	1.75843	1.74806	7.94214	7.96404	7.86461	9.70058	9.7121	9.8212	*	3.0938e-06
211003_x_at	BC003551	Hs.517033	transglutaminase 2 (C polypeptide, protein-glutamine-gamma-glutamyltransferase)	7052	TGM2	7.8132	8.02493	8.5962	8.65447	6.69872	6.69872	-0.21173	1.89748	1.95575	1.17018	-0.0071528	7.51716	7.09684	6.69872	8.68733	7.08968	8.65447		0.146314
202321_at	AW299507	Hs.647791	geranylgeranyl diphosphate synthase 1	9453	GGPS1	7.13932	7.04367	8.57593	8.7844	6.83156	6.83156	0.0956492	1.74437	1.95284	1.25589	1.66531	6.65407	6.51668	6.83156	7.90996	8.18199	8.7844	*	0.00405263
202075_s_at	NM_006227	Hs.439312	phospholipid transfer protein	5360	PLTP	7.52701	7.22831	10.6126	9.59627	7.64372	7.64372	0.298697	2.96891	1.95255	1.01011	1.44241	7.48397	7.10927	7.64372	8.49408	8.55168	9.59627	*	0.01996
227345_at	AI738556	Hs.213467	tumor necrosis factor receptor superfamily, member 10d, decoy with truncated death domain	8793	TNFRSF10D	9.40397	9.43412	11.4309	11.4985	9.54697	9.54697	-0.0301509	1.88392	1.95155	2.18739	2.12996	9.36606	9.37117	9.54697	11.5535	11.5011	11.4985	*	4.65294e-06
203426_s_at	M65062	Hs.635441	insulin-like growth factor binding protein 5	3488	IGFBP5	7.29981	7.39319	9.46536	10.1733	8.222	8.222	-0.0933772	1.24336	1.95131	1.56309	1.77314	8.66645	8.14702	8.222	10.2295	9.92016	10.1733	*	0.00072052
204044_at	NM_014298	Hs.513484	quinolinate phosphoribosyltransferase (nicotinate-nucleotide pyrophosphorylase (carboxylating))	23475	QPRT	5.85333	5.66357	7.89106	8.24164	6.29308	6.29308	0.189767	1.59798	1.94856	1.56009	1.37357	5.9061	5.99445	6.29308	7.46619	7.36802	8.24164	*	0.0056052
213882_at	AA012917	Hs.656790	TM2 domain containing 1	83941	TM2D1	5.90327	5.41251	7.36681	7.35496	5.40771	5.40771	0.490763	1.9591	1.94725	0.811519	1.3981	5.81611	5.68672	5.40771	6.62763	7.08482	7.35496	*	0.00475152
216331_at	AK022548	Hs.524484, Hs.639559	integrin, alpha 7	3679	ITGA7	7.33934	7.25397	8.65745	9.31413	7.36721	7.36721	0.0853635	1.29024	1.94692	2.2195	1.96358	7.89699	8.02629	7.36721	10.1165	9.98987	9.31413	*	0.00310246
206614_at	NM_000557	Hs.1573	growth differentiation factor 5	8200	GDF5	5.57653	5.05425	7.86484	7.74913	5.8054	5.8054	0.522275	2.05944	1.94373	0.33095	-0.0627867	6.7127	6.64564	5.8054	7.04365	6.58285	7.74913		0.17475
235556_at	AL037805	Hs.484195	adult retina protein	153222	LOC153222	2.85781	3.12378	5.06332	5.24911	3.30595	3.30595	-0.265966	1.75737	1.94316	0.580135	1.0681	5.08108	5.09767	3.30595	5.66122	6.16578	5.24911		0.139734
228469_at	BF431902	Hs.581725	peptidylprolyl isomerase D (cyclophilin D)	5481	PPID	4.22424	3.77215	5.32522	6.13324	4.19085	4.19085	0.452094	1.13437	1.94239	0.980488	1.13462	4.77574	4.89208	4.19085	5.75622	6.0267	6.13324	*	0.00520081
207120_at	NM_022103	Hs.433473	zinc finger protein 667	63934	ZNF667	3.9728	3.89209	5.81953	6.08628	4.14455	4.14455	0.0807115	1.67498	1.94174	1.31886	1.58064	4.38242	4.13253	4.14455	5.70128	5.71317	6.08628	*	0.000426799
218627_at	NM_018370	Hs.525634	damage-regulated autophagy modulator	55332	DRAM	11.1551	10.9245	13.8881	13.8845	11.9444	11.9444	0.230606	1.94374	1.94017	1.25713	1.44286	11.9396	11.7743	11.9444	13.1968	13.2172	13.8845	*	0.00266165
207787_at	NM_002279	Hs.32950	keratin 33B	3884	KRT33B	4.82807	4.83315	6.22022	6.67589	4.7387	4.7387	-0.00508364	1.48151	1.93719	2.9484	2.37574	4.05499	4.31731	4.7387	7.00339	6.69304	6.67589	*	0.000429193
218043_s_at	NM_022461	Hs.444724	5-azacytidine induced 2	64343	AZI2	8.63309	8.65315	9.41903	10.2625	8.32786	8.32786	-0.0200557	1.09116	1.93463	0.168617	0.523991	8.09083	8.0485	8.32786	8.25945	8.57249	10.2625		0.235721
205515_at	NM_003619	Hs.654823	protease, serine, 12 (neurotrypsin, motopsin)	8492	PRSS12	8.67818	8.65014	11.2852	11.4696	9.5356	9.5356	0.0280367	1.74959	1.93399	0.339077	0.564354	9.80013	9.63552	9.5356	10.1392	10.1999	11.4696		0.0983011
226047_at	N66571	Hs.501898	murine retrovirus integration site 1 homolog	10335	MRVI1	8.78333	8.69641	11.1679	11.2203	9.28668	9.28668	0.0869243	1.88127	1.93365	1.60013	1.29376	9.96221	10.2584	9.28668	11.5623	11.5521	11.2203	*	0.00646015
224566_at	AI042152	Hs.523789, Hs.648467	trophoblast-derived noncoding RNA	283131	TncRNA	9.00368	9.76871	10.7447	10.2306	8.2985	8.2985	-0.765035	2.44617	1.93212	0.747866	1.01157	10.5043	10.204	8.2985	11.2521	11.2156	10.2306		0.184113
203424_s_at	AW157548	Hs.635441	insulin-like growth factor binding protein 5	3488	IGFBP5	11.2328	11.1474	13.1156	13.317	11.3853	11.3853	0.0853876	1.73035	1.93169	0.673767	0.267012	11.5953	10.928	11.3853	12.2691	11.195	13.317		0.210963
241985_at	AI814405	Hs.482605	junction-mediating and regulatory protein	133746	JMY	3.54177	3.50988	4.98033	5.06706	3.13543	3.13543	0.0318918	1.84489	1.93163	0.547787	1.62464	5.15956	3.93381	3.13543	5.70735	5.55845	5.06706		0.0918442
202935_s_at	AI382146	Hs.694731	SRY (sex determining region Y)-box 9 (campomelic dysplasia, autosomal sex-reversal)	6662	SOX9	4.23999	3.61241	5.40701	6.13494	4.20501	4.20501	0.627582	1.202	1.92993	2.40309	2.60886	4.11152	3.99464	4.20501	6.51461	6.6035	6.13494	*	0.000120387
1558280_s_at	AK092668	Hs.483238	Rho GTPase activating protein 29	9411	ARHGAP29	5.41429	5.82763	7.33031	6.71966	4.79004	4.79004	-0.413336	2.54027	1.92962	0.482911	0.158222	5.77818	5.72041	4.79004	6.26109	5.87863	6.71966		0.100039
203139_at	NM_004938	Hs.380277, Hs.693441	death-associated protein kinase 1	1612	DAPK1	5.61496	5.21666	8.00578	8.10216	6.1736	6.1736	0.398301	1.83218	1.92856	1.35596	1.26275	6.63448	6.70695	6.1736	7.99044	7.9697	8.10216	*	0.000915115
218711_s_at	NM_004657	Hs.26530	serum deprivation response (phosphatidylserine binding protein)	8436	SDPR	4.66413	4.64763	6.4308	6.60793	4.68061	4.68061	0.0165011	1.75019	1.92732	1.62409	1.63035	4.62662	4.33979	4.68061	6.25071	5.97014	6.60793	*	0.00125088
215014_at	AL512727					4.48213	4.42753	6.80204	6.40662	4.48287	4.48287	0.0546095	2.31917	1.92375	0.834645	1.23983	4.12037	3.8968	4.48287	4.95501	5.13663	6.40662		0.052238
218700_s_at	BC002585	Hs.115325	RAB7, member RAS oncogene family-like 1	8934	RAB7L1	6.95248	6.68319	8.34406	9.22565	7.30246	7.30246	0.269285	1.0416	1.92319	0.496858	0.741555	7.4436	7.17444	7.30246	7.94046	7.91599	9.22565		0.0745111
230679_at	AA976778	Hs.118394	WD repeat domain 32	79269	WDR32	6.1355	6.1503	7.29588	7.45098	5.52807	5.52807	-0.0148049	1.76781	1.92291	0.25125	0.858297	6.18998	5.63938	5.52807	6.44123	6.49767	7.45098		0.0589797
215184_at	AK026801	Hs.237886	death-associated protein kinase 2	23604	DAPK2	4.59038	4.30824	5.7184	5.87901	3.9571	3.9571	0.282141	1.7613	1.92191	-0.676227	0.749426	5.47421	4.98185	3.9571	4.79798	5.73128	5.87901		0.301106
209006_s_at	AF247168	Hs.259412	chromosome 1 open reading frame 63	57035	C1orf63	6.41702	7.11567	7.53043	7.49537	5.57564	5.57564	-0.698648	1.95479	1.91972	0.0713951	-0.300805	9.74452	9.65069	5.57564	9.81591	9.34989	7.49537		0.734012
208116_s_at	NM_005907	Hs.102788	mannosidase, alpha, class 1A, member 1	4121	MAN1A1	4.47503	4.44062	6.09669	6.26724	4.34815	4.34815	0.0344092	1.74854	1.9191	0.0270441	0.0413776	3.67739	3.71232	4.34815	3.70443	3.7537	6.26724		0.490558
235427_at	AA418074					5.04935	5.21176	7.12359	6.8666	4.94897	4.94897	-0.162414	2.17462	1.91763	0.974252	1.42078	6.15024	6.11846	4.94897	7.12449	7.53923	6.8666	*	0.0311161
219305_x_at	NM_012168	Hs.132753, Hs.556006	F-box protein 2	26232	FBXO2	2.667	2.94244	3.77257	4.58969	2.67216	2.67216	-0.275442	1.10041	1.91753	0.116636	0.0684468	2.95958	2.98283	2.67216	3.07621	3.05127	4.58969		0.247782
217783_s_at	NM_016061	Hs.515890	yippee-like 5 (Drosophila)	51646	YPEL5	10.6445	10.4694	12.4385	12.5053	10.5886	10.5886	0.175053	1.8499	1.91668	1.06223	1.15867	11.2108	11.2912	10.5886	12.273	12.4499	12.5053	*	0.00406744
230466_s_at	AI092770					9.73124	10.0974	11.518	11.7308	9.81435	9.81435	-0.36611	1.70366	1.91647	0.890073	0.825383	10.6987	10.4371	9.81435	11.5888	11.2625	11.7308	*	0.0150891
202207_at	BG435404	Hs.111554, Hs.655990	ADP-ribosylation factor-like 4C	10123	ARL4C	8.21602	8.03497	9.32788	9.74353	7.82971	7.82971	0.181049	1.49818	1.91382	0.440617	0.370626	8.34812	8.63876	7.82971	8.78873	9.00938	9.74353		0.0716762
39402_at	M15330	Hs.126256	interleukin 1, beta	3553	IL1B	4.01548	4.58784	6.78403	6.50311	4.5894	4.5894	-0.572363	2.19463	1.91372	1.71526	1.07398	4.04076	4.65257	4.5894	5.75602	5.72655	6.50311	*	0.00803631
206371_at	NM_000804	Hs.352	folate receptor 3 (gamma)	2352	FOLR3	3.37989	3.01356	3.50105	5.00205	3.08956	3.08956	0.366332	0.411494	1.91249	2.85234	2.51181	2.56929	2.58622	3.08956	5.42163	5.09803	5.00205	*	0.000337279
AFFX-HUMISGF3A/M97935_5_at	AFFX-HUMISGF3A/M97935_5	Hs.694776	signal transducer and activator of transcription 1, 91kDa	6772	STAT1	7.86272	8.33165	9.78985	9.97582	8.0636	8.0636	-0.468927	1.72625	1.91222	-0.0150512	-1.629	7.62624	7.7202	8.0636	7.61119	6.09119	9.97582		0.941164
210512_s_at	AF022375	Hs.73793	vascular endothelial growth factor A	7422	VEGFA	10.5826	10.4052	11.0534	11.1999	9.29014	9.29014	0.177391	1.76325	1.90977	0.264603	0.453985	10.7162	10.8647	9.29014	10.9808	11.3187	11.1999		0.161969
236453_at	AW243154	Hs.651032	hypothetical LOC441440	441440	LOC441440	7.48078	7.52325	8.36135	9.26619	7.35732	7.35732	-0.0424696	1.00403	1.90887	1.29463	1.66472	6.7023	6.72577	7.35732	7.99693	8.39048	9.26619	*	0.0198569
223193_x_at	AF201944	Hs.584881	chromosome 3 open reading frame 28	26355	C3orf28	9.73985	9.81549	12.0411	11.811	9.90585	9.90585	-0.0756414	2.13524	1.90518	1.41913	1.1915	9.70113	9.76907	9.90585	11.1203	10.9606	11.811	*	0.00492739
228772_at	AU157303	Hs.42151	histamine N-methyltransferase	3176	HNMT	4.004	3.53073	4.35036	5.89617	3.99212	3.99212	0.473271	0.358239	1.90406	0.707107	0.894667	3.87461	4.45615	3.99212	4.58172	5.35082	5.89617	*	0.0498925
203157_s_at	AB020645	Hs.116448	glutaminase	2744	GLS	6.8385	7.22806	9.34013	9.49788	7.5944	7.5944	-0.389561	1.74573	1.90349	2.10831	2.21366	8.40091	8.2514	7.5944	10.5092	10.4651	9.49788	*	0.00733785
218501_at	NM_019555	Hs.476402	Rho guanine nucleotide exchange factor (GEF) 3	50650	ARHGEF3	3.512	3.09036	5.29091	5.6007	3.7006	3.7006	0.421639	1.59031	1.90011	2.23395	1.38413	3.4287	4.27473	3.7006	5.66266	5.65885	5.6007	*	0.00182245
241902_at	R59304	Hs.128193	mohawk homeobox	283078	MKX	8.74133	8.76046	10.5012	10.6943	8.79466	8.79466	-0.01913	1.70652	1.89961	0.454155	0.891497	8.42498	8.14386	8.79466	8.87914	9.03536	10.6943		0.151137
223681_s_at	AB044807	Hs.478125	InaD-like (Drosophila)	10207	INADL	5.38674	5.54767	6.5264	7.47675	5.57934	5.57934	-0.160933	0.947055	1.89741	0.0368028	0.449794	6.43194	6.1506	5.57934	6.46874	6.60039	7.47675		0.120395
206953_s_at	NM_012302	Hs.24212	latrophilin 2	23266	LPHN2	6.20736	6.1453	8.50494	8.39283	6.4977	6.4977	0.0620665	2.00724	1.89513	1.44905	1.67575	6.08139	6.11391	6.4977	7.53043	7.78966	8.39283	*	0.00438517
228946_at	AW150229	Hs.391481	inturned planar cell polarity effector homolog (Drosophila)	27152	INTU	5.5082	4.88734	6.67277	6.68207	4.79188	4.79188	0.620859	1.88089	1.89019	1.31509	1.15114	6.60294	6.65608	4.79188	7.91803	7.80722	6.68207		0.117157
201212_at	D55696	Hs.18069	legumain	5641	LGMN	8.93643	8.89645	9.6462	10.0225	8.13287	8.13287	0.0399855	1.51332	1.88958	1.28755	1.24986	8.52687	8.57227	8.13287	9.81442	9.82212	10.0225	*	0.00068378
227487_s_at	AI359165	Hs.38449	serpin peptidase inhibitor, clade E (nexin, plasminogen activator inhibitor type 1), member 2	5270	SERPINE2	6.33217	7.21198	7.59952	6.86197	4.97384	4.97384	-0.879813	2.62568	1.88813	1.20799	2.32175	3.59302	3.11491	4.97384	4.80102	5.43666	6.86197		0.0940053
236088_at	AV723308	Hs.657434	netrin G1	22854	NTNG1	7.08186	6.64088	8.07971	8.14819	6.26042	6.26042	0.440973	1.81928	1.88777	1.89828	1.75424	6.25621	6.27354	6.26042	8.15449	8.02779	8.14819	*	1.5329e-06
236009_at	AI767250					3.39101	3.31125	4.03519	4.75784	2.87016	2.87016	0.0797527	1.16503	1.88768	2.0477	2.24601	3.40339	3.30056	2.87016	5.4511	5.54657	4.75784	*	0.00227819
225611_at	AI922968	Hs.595458	microtubule associated serine/threonine kinase family member 4	375449	MAST4	3.00249	2.65915	5.53805	5.48724	3.59976	3.59976	0.343337	1.93829	1.88749	1.21588	1.69036	6.41434	6.14393	3.59976	7.63022	7.83429	5.48724		0.243539
206710_s_at	NM_012307	Hs.213394	erythrocyte membrane protein band 4.1-like 3	23136	EPB41L3	7.37394	6.94819	8.20819	7.97996	6.09373	6.09373	0.42575	2.11445	1.88622	0.902709	1.54705	6.06915	5.72163	6.09373	6.97186	7.26868	7.97996	*	0.0109559
230886_at	AW069499					4.41075	4.67744	5.78146	5.595	3.71465	3.71465	-0.266688	2.06681	1.88035	0.601439	0.391773	5.86272	6.28397	3.71465	6.46416	6.67574	5.595		0.328556
206391_at	NM_002888	Hs.131269	retinoic acid receptor responder (tazarotene induced) 1	5918	RARRES1	3.23599	3.81381	4.85043	4.96669	3.0871	3.0871	-0.57782	1.76333	1.87959	-0.00667626	0.0286895	2.75568	2.74133	3.0871	2.749	2.77002	4.96669		0.442443
226402_at	AK026498	Hs.109087	cytochrome P450, family 2, subfamily U, polypeptide 1	113612	CYP2U1	8.9409	9.04358	10.291	10.773	8.89436	8.89436	-0.102685	1.39664	1.87861	1.32676	1.65414	8.04389	8.11336	8.89436	9.37065	9.7675	10.773	*	0.0313925
218785_s_at	NM_022777	Hs.389104	RAB, member RAS oncogene family-like 5	64792	RABL5	5.93484	6.37552	7.32174	7.35788	5.48025	5.48025	-0.440674	1.84149	1.87763	0.73258	0.576469	6.0078	5.8086	5.48025	6.74038	6.38507	7.35788	*	0.0302996
210592_s_at	M55580	Hs.28491	spermidine/spermine N1-acetyltransferase 1	6303	SAT1	9.87927	10.0154	10.7206	10.9072	9.03012	9.03012	-0.136151	1.6905	1.87706	1.24773	1.26004	9.23327	9.21742	9.03012	10.481	10.4775	10.9072	*	0.000738375
219024_at	NM_021622	Hs.643512	pleckstrin homology domain containing, family A (phosphoinositide binding specific) member 1	59338	PLEKHA1	7.79263	7.81185	8.99489	9.21948	7.34582	7.34582	-0.0192255	1.64907	1.87365	1.34043	0.62911	8.01233	8.34706	7.34582	9.35276	8.97617	9.21948	*	0.0151407
232412_at	AK024690					7.05999	7.39576	8.81964	8.9637	7.09137	7.09137	-0.335766	1.72827	1.87233	1.04172	0.572751	6.82672	6.84489	7.09137	7.86844	7.41764	8.9637		0.0675407
230178_s_at	BE672676					6.8998	6.7841	8.84458	8.81502	6.94666	6.94666	0.115701	1.89792	1.86836	1.32298	1.42069	6.91245	7.01823	6.94666	8.23543	8.43892	8.81502	*	0.000878299
229555_at	AI633503	Hs.269027	UDP-N-acetyl-alpha-D-galactosamine:polypeptide N-acetylgalactosaminyltransferase 5 (GalNAc-T5)	11227	GALNT5	7.9378	8.19422	9.98675	10.1697	8.30172	8.30172	-0.256418	1.68503	1.86801	1.94459	1.36963	7.98485	8.3613	8.30172	9.92944	9.73093	10.1697	*	0.000558447
225941_at	AI935522	Hs.655608	eukaryotic translation initiation factor 4E family member 3	317649	EIF4E3	4.41288	4.24853	5.50241	6.27517	4.40968	4.40968	0.164353	1.09273	1.86549	1.40349	0.0409028	4.88045	5.30098	4.40968	6.28394	5.34188	6.27517		0.0527341
224345_x_at	AF107495	Hs.584881	chromosome 3 open reading frame 28	26355	C3orf28	9.93467	9.89047	12.1627	11.9427	10.0776	10.0776	0.0441906	2.08505	1.86506	1.52415	1.24759	9.6672	9.85773	10.0776	11.1913	11.1053	11.9427	*	0.00605442
235294_at	AV685172	Hs.632428	suppressor of IKK epsilon	80143	SIKE	6.82777	7.38032	7.90784	8.11241	6.24859	6.24859	-0.552557	1.65925	1.86381	-0.19341	-0.681483	5.77798	5.59572	6.24859	5.58457	4.91424	8.11241		0.75658
226908_at	AI627704	Hs.253736	leucine-rich repeats and immunoglobulin-like domains 3	121227	LRIG3	6.07493	5.97428	7.73813	8.11112	6.2482	6.2482	0.100654	1.48993	1.86292	0.0826374	0.0823634	6.68135	6.87819	6.2482	6.76398	6.96055	8.11112		0.215223
230435_at	BF108666	Hs.467868	hypothetical LOC653140	653140	FLJ30851	5.65541	5.62626	7.04293	7.45895	5.59663	5.59663	0.0291464	1.4463	1.86232	1.51144	1.38482	6.25439	6.52902	5.59663	7.76583	7.91384	7.45895	*	0.00669471
208454_s_at	NM_016134	Hs.156178	plasma glutamate carboxypeptidase	10404	PGCP	7.22387	7.18153	8.58536	8.70572	6.84559	6.84559	0.0423366	1.73977	1.86013	1.34243	1.04462	7.50298	7.72065	6.84559	8.84541	8.76527	8.70572	*	0.00600614
223315_at	AF278532	Hs.201034	netrin 4	59277	NTN4	11.6773	11.5632	13.6971	13.9502	12.0929	12.0929	0.114094	1.60423	1.8573	0.404627	0.692538	12.652	12.565	12.0929	13.0567	13.2575	13.9502	*	0.0375733
243198_at	AA020920	Hs.511476	testis expressed 9	374618	TEX9	3.60513	3.56411	4.52643	4.9684	3.11201	3.11201	0.0410199	1.41443	1.85639	1.17594	0.792554	3.55779	4.2342	3.11201	4.73373	5.02675	4.9684	*	0.0196237
226550_at	AI672159					9.0071	8.91563	10.4098	10.7664	8.91058	8.91058	0.0914749	1.49922	1.8558	1.66001	1.67976	8.4849	8.56846	8.91058	10.1449	10.2482	10.7664	*	0.00172707
205529_s_at	NM_004349	Hs.368431	runt-related transcription factor 1; translocated to, 1 (cyclin D-related)	862	RUNX1T1	8.00417	8.08598	9.3602	9.86302	8.00725	8.00725	-0.0818071	1.35295	1.85577	-0.632233	-0.939626	8.64375	8.84711	8.00725	8.01152	7.90749	9.86302		0.896603
222780_s_at	AI870583	Hs.533446	brain and acute leukemia, cytoplasmic	79870	BAALC	2.67344	2.66438	5.34325	4.11672	2.26192	2.26192	0.00906058	3.08133	1.85479	-0.0254763	0.0797975	5.24024	5.14667	2.26192	5.21476	5.22647	4.11672		0.575266
226311_at	BF058422					10.0744	9.60704	11.0147	11.1086	9.25478	9.25478	0.467357	1.75987	1.85383	1.16196	1.54932	10.3377	10.1047	9.25478	11.4997	11.654	11.1086	*	0.0142945
215241_at	AJ300461	Hs.91791	transmembrane protein 16C	63982	TMEM16C	3.21818	4.02114	5.19336	5.90118	4.04753	4.04753	-0.802956	1.14583	1.85365	1.30775	0.974189	5.12909	5.78579	4.04753	6.43684	6.75998	5.90118		0.0713069
1569472_s_at	BC026260	Hs.368214	tetratricopeptide repeat domain 3	7267	TTC3	7.81525	8.14774	9.11036	9.47541	7.62361	7.62361	-0.332489	1.48674	1.85179	-0.612253	-1.60783	7.67541	7.23153	7.62361	7.06315	5.6237	9.47541		0.918888
216252_x_at	Z70519	Hs.244139	Fas (TNF receptor superfamily, member 6)	355	FAS	9.25649	9.36307	10.7865	10.6835	8.83322	8.83322	-0.106578	1.95331	1.85032	0.570735	1.02762	8.52755	8.12486	8.83322	9.09828	9.15248	10.6835		0.108729
233234_at	AB037738	Hs.693927	potassium channel tetramerisation domain containing 16	57528	KCTD16	2.36461	2.35416	4.49501	4.22332	2.37489	2.37489	0.0104557	2.12012	1.84843	0.894272	1.65745	2.44983	2.44504	2.37489	3.3441	4.1025	4.22332	*	0.00604622
226492_at	AL036088	Hs.511265	sema domain, transmembrane domain (TM), and cytoplasmic domain, (semaphorin) 6D	80031	SEMA6D	4.03548	4.07083	5.91306	6.19914	4.35076	4.35076	-0.0353552	1.5623	1.84837	2.94386	2.85221	4.8799	5.18874	4.35076	7.82376	8.04095	6.19914	*	0.0155883
212558_at	BF508662	Hs.436944	sprouty homolog 1, antagonist of FGF signaling (Drosophila)	10252	SPRY1	2.56183	2.5604	4.32787	4.45591	2.60925	2.60925	0.00143467	1.71862	1.84666	0.439817	1.51611	2.85138	2.93236	2.60925	3.2912	4.44847	4.45591	*	0.0336365
220936_s_at	NM_018267	Hs.524280	H2A histone family, member J	55766	H2AFJ	3.75447	4.92433	5.82869	5.52631	3.68345	3.68345	-1.16986	2.14524	1.84286	1.21331	1.6589	4.73719	4.71208	3.68345	5.9505	6.37098	5.52631	*	0.0207463
220942_x_at	NM_014367	Hs.584881	chromosome 3 open reading frame 28	26355	C3orf28	9.65685	9.78672	11.8074	11.6785	9.8359	9.8359	-0.129867	1.97149	1.84256	1.31588	1.17788	9.57304	9.69235	9.8359	10.8889	10.8702	11.6785	*	0.00643343
228702_at	AL569506	Hs.150556	hypothetical protein FLJ43663	378805	FLJ43663	4.33348	4.47933	6.58352	6.37395	4.53274	4.53274	-0.145849	2.05078	1.84121	1.99125	2.06931	4.37259	4.33174	4.53274	6.36384	6.40104	6.37395	*	6.00713e-06
201148_s_at	AW338933	Hs.644633	TIMP metallopeptidase inhibitor 3 (Sorsby fundus dystrophy, pseudoinflammatory)	7078	TIMP3	10.89	10.7527	11.9018	11.4447	9.60599	9.60599	0.137228	2.29576	1.83871	1.47735	1.2003	8.96884	8.90654	9.60599	10.4462	10.1068	11.4447	*	0.0306149
205226_at	NM_006207	Hs.458573	platelet-derived growth factor receptor-like	5157	PDGFRL	5.01951	4.96136	8.69804	7.90709	6.07301	6.07301	0.0581512	2.62503	1.83408	0.680416	0.600264	5.11238	5.29926	6.07301	5.7928	5.89953	7.90709		0.237381
209717_at	AF008915	Hs.656836	ecotropic viral integration site 5	7813	EVI5	7.79192	7.82425	8.94554	9.53372	7.70229	7.70229	-0.0323244	1.24326	1.83143	0.589942	1.1673	7.50952	7.50229	7.70229	8.09947	8.6696	9.53372	*	0.0471333
242973_at	F11066	Hs.118262	calcium channel, voltage-dependent, L type, alpha 1C subunit	775	CACNA1C	4.05753	4.10526	6.29271	5.70493	3.87355	3.87355	-0.0477222	2.41917	1.83139	0.348571	1.15061	5.45554	5.15452	3.87355	5.80411	6.30513	5.70493		0.0993561
206543_at	NM_003070	Hs.298990	SWI/SNF related, matrix associated, actin dependent regulator of chromatin, subfamily a, member 2	6595	SMARCA2	5.25421	6.76208	4.74287	5.85728	4.02983	4.02983	-1.50787	0.713041	1.82745	0.50793	0.112545	4.10023	4.25477	4.02983	4.60816	4.36731	5.85728		0.155193
204085_s_at	NM_006493	Hs.30213	ceroid-lipofuscinosis, neuronal 5	1203	CLN5	8.44998	8.37709	9.67268	9.84262	8.01561	8.01561	0.0728918	1.65708	1.82701	1.24632	1.36648	7.67326	7.88224	8.01561	8.91958	9.24872	9.84262	*	0.00678711
211776_s_at	BC006141	Hs.213394	erythrocyte membrane protein band 4.1-like 3	23136	EPB41L3	6.68821	6.84285	7.98157	7.94358	6.11696	6.11696	-0.154637	1.86461	1.82661	0.740396	0.999692	5.72503	5.87815	6.11696	6.46542	6.87784	7.94358		0.0592015
218729_at	NM_020169	Hs.478067	latexin	56925	LXN	9.22459	9.40895	11.1655	11.4758	9.65775	9.65775	-0.184355	1.50771	1.81802	0.441209	0.254681	9.6258	9.92399	9.65775	10.067	10.1787	11.4758		0.143848
226671_at	AI150000	Hs.496684	lysosomal-associated membrane protein 2	3920	LAMP2	9.32345	9.25279	10.6432	10.742	8.92622	8.92622	0.0706668	1.71701	1.8158	1.47659	1.47271	8.60421	8.76859	8.92622	10.0808	10.2413	10.742	*	0.00194369
230319_at	AI222435	Hs.90250	chromosome 4 open reading frame 31	79625	C4orf31	6.42379	6.69026	7.17311	7.51438	5.70068	5.70068	-0.266475	1.47244	1.81371	0.677109	1.24844	6.3048	6.33465	5.70068	6.98191	7.58309	7.51438	*	0.0113192
214436_at	AF176518	Hs.475872	F-box and leucine-rich repeat protein 2	25827	FBXL2	6.91038	6.95628	8.16565	8.47021	6.65725	6.65725	-0.0458946	1.50841	1.81297	1.3646	1.11773	6.91807	7.27618	6.65725	8.28267	8.39391	8.47021	*	0.00157927
221841_s_at	BF514079	Hs.376206	Kruppel-like factor 4 (gut)	9314	KLF4	9.32325	9.27218	11.0856	10.8213	9.00929	9.00929	0.0510733	2.07628	1.81204	0.897433	0.796926	9.255	9.41427	9.00929	10.1524	10.2112	10.8213	*	0.00872817
242317_at	H10661					6.80679	6.39724	7.49667	7.54527	5.73386	5.73386	0.409542	1.76281	1.81141	1.78468	1.99937	5.33896	5.48938	5.73386	7.12364	7.48875	7.54527	*	0.000441012
1554758_a_at	AY078166	Hs.522805	CD99 molecule-like 2	83692	CD99L2	4.70261	5.04199	6.34415	6.79699	4.98585	4.98585	-0.339377	1.3583	1.81114	-0.343742	-1.87485	5.67806	5.79082	4.98585	5.33431	3.91597	6.79699		0.883367
205870_at	NM_000623	Hs.654542	bradykinin receptor B2	624	BDKRB2	5.98303	6.09247	9.30389	8.96124	7.15515	7.15515	-0.109436	2.14874	1.8061	1.26191	1.32714	6.14976	6.1257	7.15515	7.41167	7.45284	8.96124		0.07496
214211_at	AA083483	Hs.524910, Hs.645560	ferritin, heavy polypeptide 1	2495	FTH1	11.5667	11.6377	13.2039	13.3742	11.57	11.57	-0.0709589	1.63392	1.80419	1.66349	1.49103	10.9651	11.3276	11.57	12.6286	12.8186	13.3742	*	0.00436797
204070_at	NM_004585	Hs.17466	retinoic acid receptor responder (tazarotene induced) 3	5920	RARRES3	3.00605	3.07113	4.90294	4.79653	2.99386	2.99386	-0.0650764	1.90908	1.80267	0.334464	0.70703	3.21541	3.59165	2.99386	3.54987	4.29868	4.79653		0.0778663
235311_at	BG110260	Hs.571333	FK506 binding protein 14, 22 kDa	55033	FKBP14	8.62607	8.21419	9.92574	9.98892	8.18639	8.18639	0.411884	1.73935	1.80253	1.07209	1.02233	7.25432	6.56615	8.18639	8.32641	7.58848	9.98892		0.201644
232893_at	AL137370	Hs.294103	LMBR1 domain containing 2	92255	LMBRD2	5.57955	5.59157	6.54675	6.99618	5.19375	5.19375	-0.0120157	1.35301	1.80243	1.0581	0.725881	4.69132	4.96191	5.19375	5.74942	5.68779	6.99618		0.0566866
229804_x_at	AW169333	Hs.531330, Hs.567539, Hs.645337	COBW domain containing 1	55871	CBWD1	9.41517	9.35988	9.8306	10.3272	8.52563	8.52563	0.0552859	1.30497	1.80155	0.417494	0.794496	8.17201	8.12699	8.52563	8.5895	8.92149	10.3272		0.140347
208134_x_at	NM_031246	Hs.654453	pregnancy specific beta-1-glycoprotein 2	5670	PSG2	6.57662	6.66832	7.72909	8.36044	6.56094	6.56094	-0.0917079	1.16815	1.79951	1.21463	1.72324	6.03862	5.68615	6.56094	7.25324	7.40939	8.36044	*	0.0212312
219314_s_at	NM_016423	Hs.250493	zinc finger protein 219	51222	ZNF219	5.23142	5.00379	6.7327	7.01634	5.2182	5.2182	0.227626	1.5145	1.79814	1.62526	1.15167	5.55336	5.60648	5.2182	7.17862	6.75816	7.01634	*	0.000903981
204415_at	NM_022873	Hs.510635, Hs.511731, Hs.523847	interferon, alpha-inducible protein 6	2537	IFI6	6.9067	6.9119	9.19841	8.6149	6.81719	6.81719	-0.00519959	2.38122	1.79771	0.325076	0.0115947	5.70901	5.84278	6.81719	6.03408	5.85438	8.6149		0.498805
203767_s_at	AI122754	Hs.522578	steroid sulfatase (microsomal), isozyme S	412	STS	9.81274	9.79041	10.8456	11.0881	9.29306	9.29306	0.0223235	1.55255	1.79505	1.53241	1.58768	8.83666	8.72619	9.29306	10.3691	10.3139	11.0881	*	0.00571939
232429_at	AL122040					2.93494	2.78545	4.44784	4.73868	2.94458	2.94458	0.149492	1.50326	1.7941	1.76774	1.35812	3.45719	3.51998	2.94458	5.22493	4.8781	4.73868	*	0.00213415
1558199_at	W73431	Hs.203717	fibronectin 1	2335	FN1	6.0421	6.81846	7.70466	7.23746	5.44348	5.44348	-0.776353	2.26118	1.79398	0.982109	0.102496	8.56998	7.95977	5.44348	9.55209	8.06227	7.23746		0.459023
230174_at	AI953360	Hs.657617	lysophospholipase-like 1	127018	LYPLAL1	6.30466	6.27198	8.32362	8.18395	6.38999	6.38999	0.0326831	1.93363	1.79397	1.14645	1.2919	6.22679	6.5343	6.38999	7.37323	7.82619	8.18395	*	0.00491388
201010_s_at	NM_006472	Hs.533977	thioredoxin interacting protein	10628	TXNIP	8.55618	8.2115	7.4865	7.92222	6.12851	6.12851	0.344683	1.35799	1.79371	2.06924	2.01385	7.5155	7.66995	6.12851	9.58475	9.6838	7.92222		0.0599081
231202_at	AI654224	Hs.42572	aldehyde dehydrogenase 1 family, member L2	160428	ALDH1L2	11.332	11.3222	11.8444	11.8564	10.0629	10.0629	0.00986552	1.78153	1.79346	0.302717	0.763384	10.7841	10.5888	10.0629	11.0868	11.3522	11.8564	*	0.0378224
203455_s_at	NM_002970	Hs.28491	spermidine/spermine N1-acetyltransferase 1	6303	SAT1	9.36471	9.01949	10.0004	10.266	8.47258	8.47258	0.345221	1.52783	1.79344	1.2886	1.42536	8.48842	8.56854	8.47258	9.77703	9.9939	10.266	*	0.000483735
201340_s_at	AF010314	Hs.104925	ectodermal-neural cortex (with BTB-like domain)	8507	ENC1	7.78334	8.10979	9.06777	9.05086	7.26142	7.26142	-0.326446	1.80635	1.78944	1.98508	0.648024	7.9187	7.64144	7.26142	9.90378	8.28947	9.05086	*	0.0429501
236356_at	AI808395	Hs.471207	NADH dehydrogenase (ubiquinone) Fe-S protein 1, 75kDa (NADH-coenzyme Q reductase)	4719	NDUFS1	7.91137	8.14536	7.98746	8.13287	6.34388	6.34388	-0.233997	1.64358	1.789	-0.656674	-0.704911	5.89044	5.85045	6.34388	5.23377	5.14554	8.13287		0.892968
227480_at	Z92546	Hs.131819	sushi domain containing 2	56241	SUSD2	8.27229	7.68092	9.76501	9.58133	7.79572	7.79572	0.591371	1.9693	1.78561	1.1263	1.32206	7.88823	7.83553	7.79572	9.01453	9.15759	9.58133	*	0.00120938
213241_at	AF035307	Hs.584845	plexin C1	10154	PLXNC1	5.00316	4.79217	6.70397	7.36863	5.58323	5.58323	0.210991	1.12074	1.7854	0.738607	1.17436	5.37081	5.27933	5.58323	6.10942	6.45369	7.36863	*	0.0331941
220915_s_at	NM_025117	Hs.636816	hypothetical LOC442367	442367	LOC442367	3.57122	3.56083	3.99488	5.29392	3.50896	3.50896	0.0103945	0.485912	1.78495	0.217936	0.702694	4.73505	4.71836	3.50896	4.95299	5.42105	5.29392		0.103575
230465_at	AI806674	Hs.48823	heparan sulfate 2-O-sulfotransferase 1	9653	HS2ST1	3.17845	3.162	3.59603	5.04152	3.25967	3.25967	0.016451	0.336361	1.78185	0.032974	0.677109	3.98505	3.94149	3.25967	4.01803	4.6186	5.04152		0.0932745
235801_at	AI760262					7.02158	6.91966	7.49817	7.75741	5.97636	5.97636	0.10192	1.52181	1.78105	0.33879	0.770197	6.57242	6.52001	5.97636	6.91121	7.2902	7.75741	*	0.0360116
215507_x_at	AL049985					4.35134	4.876	4.75162	6.03513	4.25422	4.25422	-0.524667	0.497404	1.78091	-0.150355	-0.002078	5.07419	5.09691	4.25422	4.92383	5.09483	6.03513		0.287598
235962_at	AI336192					4.74211	4.64864	5.74052	6.50807	4.72823	4.72823	0.0934746	1.01229	1.77984	0.0513404	1.51677	4.39817	3.98584	4.72823	4.44951	5.50261	6.50807		0.152143
240472_at	AI638768					3.81354	3.78651	4.73891	5.79874	4.01922	4.01922	0.0270355	0.719693	1.77952	1.33994	1.11921	3.78998	3.89489	4.01922	5.12992	5.0141	5.79874	*	0.00506803
231726_at	NM_018934	Hs.658497	protocadherin beta 14	56122	PCDHB14	2.73822	2.72375	5.61845	4.52786	2.74897	2.74897	0.0144698	2.86948	1.77889	0.612935	1.39972	3.64846	4.05669	2.74897	4.2614	5.45641	4.52786		0.0754327
203108_at	NM_003979	Hs.631733	G protein-coupled receptor, family C, group 5, member A	9052	GPRC5A	8.77218	8.75434	10.6577	10.9949	9.21703	9.21703	0.017838	1.44071	1.77785	2.12805	2.21477	8.53683	8.63552	9.21703	10.6649	10.8503	10.9949	*	0.0009331
1557167_at	AK024111	Hs.610941	HLA complex group 11	493812	HCG11	5.15922	5.53435	6.07202	6.36302	4.58517	4.58517	-0.375134	1.48685	1.77785	0.732143	0.0572377	6.05624	5.85133	4.58517	6.78838	5.90856	6.36302		0.178764
1562337_at	AK095468	Hs.531755	olfactory receptor, family 7, subfamily D, member 2	162998	OR7D2	3.51013	3.14556	4.027	4.95549	3.17931	3.17931	0.364568	0.847693	1.77618	0.475136	1.42093	3.06924	2.87136	3.17931	3.54437	4.29229	4.95549	*	0.0427126
213273_at	BF112171	Hs.213087, Hs.647261	odz, odd Oz/ten-m homolog 4 (Drosophila)	26011	ODZ4	3.18148	3.16327	4.40052	4.67518	2.89915	2.89915	0.0182119	1.50137	1.77604	2.06428	2.58455	3.89224	3.94477	2.89915	5.95652	6.52932	4.67518	*	0.029379
205258_at	NM_002193	Hs.1735	inhibin, beta B	3625	INHBB	7.31491	7.28248	8.52382	8.09674	6.32124	6.32124	0.0324308	2.20259	1.7755	0.738826	1.00003	7.41617	7.25908	6.32124	8.15499	8.25911	8.09674	*	0.0274151
214751_at	BE541042	Hs.467223	zinc finger protein 468	90333	ZNF468	8.35311	7.75638	9.17343	9.19322	7.41797	7.41797	0.596734	1.75546	1.77525	1.61168	1.78982	6.75082	6.86033	7.41797	8.3625	8.65016	9.19322	*	0.00567968
232166_at	AL045516	Hs.156352	KIAA1377	57562	KIAA1377	3.99442	3.43773	5.08052	5.07806	3.3047	3.3047	0.556694	1.77582	1.77335	1.50215	1.3041	4.37949	4.6935	3.3047	5.88164	5.99761	5.07806	*	0.0402805
225956_at	AL565238	Hs.484195	adult retina protein	153222	LOC153222	6.8732	7.10956	9.15202	9.39043	7.61709	7.61709	-0.236356	1.53493	1.77334	0.808369	1.16243	7.97879	7.71402	7.61709	8.78716	8.87646	9.39043	*	0.00451988
230876_at	AI827906	Hs.192877	hypothetical protein LOC169834	169834	LOC169834	3.40158	3.60703	4.89039	5.39303	3.6209	3.6209	-0.205458	1.26949	1.77213	0.813106	0.669183	3.61798	3.37625	3.6209	4.43108	4.04543	5.39303		0.0567725
222408_s_at	BC000836	Hs.515890	yippee-like 5 (Drosophila)	51646	YPEL5	10.3013	10.2727	11.7678	11.8646	10.0951	10.0951	0.0285651	1.67279	1.76955	1.14651	1.0703	10.2605	10.3411	10.0951	11.407	11.4114	11.8646	*	0.00138855
225327_at	AB037791	Hs.152385	KIAA1370	56204	KIAA1370	7.93207	8.03474	10.2859	10.3697	8.60351	8.60351	-0.102664	1.6824	1.76622	1.30065	1.2264	9.08524	9.1767	8.60351	10.3859	10.4031	10.3697	*	0.00130054
204863_s_at	BE856546	Hs.532082	interleukin 6 signal transducer (gp130, oncostatin M receptor)	3572	IL6ST	9.20082	9.48367	10.3724	10.7423	8.97716	8.97716	-0.282847	1.39519	1.76518	0.300421	-1.15185	8.18326	7.97132	8.97716	8.48368	6.81947	10.7423		0.808617
217979_at	NM_014399	Hs.364544	tetraspanin 13	27075	TSPAN13	11.1709	11.2196	11.3734	11.9011	10.1363	10.1363	-0.0486905	1.2371	1.76479	1.90793	2.16282	9.89415	9.74368	10.1363	11.8021	11.9065	11.9011	*	8.28007e-05
1556328_at	BC042378	Hs.192859	protocadherin 10	57575	PCDH10	4.24626	4.21238	4.49507	5.87898	4.11432	4.11432	0.0338846	0.38075	1.76467	1.54058	1.75511	4.91848	5.21262	4.11432	6.45906	6.96773	5.87898	*	0.0206471
227955_s_at	BE670307					3.23063	3.6955	5.51718	5.0466	3.28223	3.28223	-0.464866	2.23495	1.76437	1.02031	0.292471	4.48326	4.83976	3.28223	5.50358	5.13223	5.0466		0.105232
211892_s_at	AF297052	Hs.302085	prostaglandin I2 (prostacyclin) synthase	5740	PTGIS	1.9786	1.96903	2.77893	3.74045	1.97776	1.97776	0.00956979	0.801173	1.76269	0.333789	-0.277063	3.78813	3.78714	1.97776	4.12192	3.51008	3.74045		0.389635
210809_s_at	D13665	Hs.136348, Hs.664318	periostin, osteoblast specific factor	10631	POSTN	13.4756	13.3899	15.0386	15.0446	13.2822	13.2822	0.0857087	1.75631	1.76234	0.373694	0.378696	13.8624	13.915	13.2822	14.2361	14.2936	15.0446		0.0639877
232119_at	BF984227	Hs.655519	synaptopodin 2	171024	SYNPO2	4.37684	4.54102	6.22499	6.2438	4.48197	4.48197	-0.164174	1.74302	1.76183	0.175901	0.0428957	4.22388	4.20931	4.48197	4.39978	4.25221	6.2438		0.365078
219685_at	NM_021637	Hs.45140	transmembrane protein 35	59353	TMEM35	3.0163	3.05947	6.70833	7.41645	5.65487	5.65487	-0.0431704	1.05346	1.76158	2.51045	2.91056	4.08717	4.12585	5.65487	6.59761	7.03641	7.41645	*	0.0135197
227001_at	AI096706	Hs.309489	NIPA-like domain containing 2	79815	NPAL2	9.09953	9.04111	10.5863	10.8408	9.0792	9.0792	0.058416	1.50706	1.76158	1.52666	1.45956	8.86079	8.91158	9.0792	10.3874	10.3711	10.8408	*	0.000698987
229271_x_at	BG028597	Hs.523446	collagen, type XI, alpha 1	1301	COL11A1	8.2203	8.34657	10.0585	10.4208	8.65934	8.65934	-0.126274	1.39918	1.76151	0.698948	1.37599	7.6784	7.22969	8.65934	8.37735	8.60568	10.4208		0.173003
230404_at	AI418538	Hs.49573	hypothetical gene supported by AK126569	401207	FLJ44606	2.64472	3.56687	5.10661	4.83738	3.07857	3.07857	-0.922153	2.02805	1.75882	0.364669	1.584	4.41232	4.29359	3.07857	4.77699	5.87759	4.83738		0.0903766
230405_at	AI143416	Hs.658288	hypothetical gene supported by AK128882	441108	LOC441108	3.16624	3.87824	6.22655	6.01732	4.25888	4.25888	-0.711996	1.96767	1.75844	1.20913	0.653643	4.53694	5.16444	4.25888	5.74607	5.81808	6.01732	*	0.0125118
235678_at	AI864053	Hs.483873	GM2 ganglioside activator	2760	GM2A	3.68981	3.4823	4.55086	4.61183	2.855	2.855	0.207518	1.69586	1.75683	1.07906	1.2567	4.63704	4.80924	2.855	5.7161	6.06594	4.61183		0.148329
210305_at	AB042557	Hs.584841, Hs.613082, Hs.654651, Hs.657490	phosphodiesterase 4D interacting protein (myomegalin)	9659	PDE4DIP	6.01967	5.7901	7.21898	7.35958	5.60351	5.60351	0.229567	1.61547	1.75606	1.26553	1.36267	6.27205	6.0592	5.60351	7.53758	7.42187	7.35958	*	0.00200863
212390_at	AB007923	Hs.584841, Hs.613082, Hs.654651, Hs.657490	phosphodiesterase 4D interacting protein (myomegalin)	9659	PDE4DIP	6.53577	6.44825	8.20813	8.26423	6.51151	6.51151	0.0875164	1.69661	1.75272	1.95425	1.95823	8.07855	8.1545	6.51151	10.0328	10.1127	8.26423		0.0792844
206584_at	NM_015364	Hs.660766	lymphocyte antigen 96	23643	LY96	8.90243	8.76796	9.64233	10.0759	8.32663	8.32663	0.134464	1.3157	1.7493	1.32175	2.02817	7.84688	7.63954	8.32663	9.16864	9.66771	10.0759	*	0.00688835
242323_at	AV714268	Hs.656389	phospholipase A2, group XIIA	81579	PLA2G12A	8.3891	8.21747	9.67617	9.66736	7.91897	7.91897	0.171629	1.7572	1.74839	1.74748	1.53639	8.06669	8.46932	7.91897	9.81417	10.0057	9.66736	*	0.000934756
228239_at	AA148789	Hs.656195	chromosome 21 open reading frame 51	54065	C21orf51	6.11954	6.25336	8.08855	8.10773	6.35961	6.35961	-0.133816	1.72894	1.74813	1.31943	1.39858	6.40974	6.51685	6.35961	7.72917	7.91543	8.10773	*	0.000232695
212744_at	AI813772	Hs.208681	Bardet-Biedl syndrome 4	585	BBS4	8.20002	8.15487	9.22807	9.65597	7.90846	7.90846	0.0451454	1.3196	1.74751	0.495222	0.425031	7.93316	7.74143	7.90846	8.42838	8.16646	9.65597		0.12721
226247_at	AI346026	Hs.643512	pleckstrin homology domain containing, family A (phosphoinositide binding specific) member 1	59338	PLEKHA1	9.44554	9.5042	10.6915	10.6836	8.93817	8.93817	-0.0586564	1.75329	1.74541	1.10279	1.08926	9.12541	9.29493	8.93817	10.2282	10.3842	10.6836	*	0.00147261
219410_at	NM_018004	Hs.658956	transmembrane protein 45A	55076	TMEM45A	10.5426	10.4396	11.6861	11.9404	10.1962	10.1962	0.103002	1.48987	1.74422	1.26309	1.18669	10.37	10.5743	10.1962	11.6331	11.761	11.9404	*	0.000581063
222773_s_at	AA554045	Hs.47099	UDP-N-acetyl-alpha-D-galactosamine:polypeptide N-acetylgalactosaminyltransferase 12 (GalNAc-T12)	79695	GALNT12	2.47664	2.44217	4.02573	4.21403	2.47301	2.47301	0.0344638	1.55272	1.74102	0.507726	0.164807	3.46512	3.58542	2.47301	3.97285	3.75022	4.21403		0.0997928
202439_s_at	NM_000202	Hs.460960	iduronate 2-sulfatase (Hunter syndrome)	3423	IDS	8.37739	8.0124	9.88838	10.1321	8.3911	8.3911	0.364985	1.49728	1.74096	1.70187	1.39049	7.75744	8.13287	8.3911	9.45931	9.52336	10.1321	*	0.00467191
205111_s_at	NM_016341	Hs.655033	phospholipase C, epsilon 1	51196	PLCE1	4.56102	4.21569	5.34707	5.98815	4.24721	4.24721	0.345329	1.09986	1.74094	1.95753	0.71006	4.73267	5.95032	4.24721	6.6902	6.66038	5.98815		0.0574012
212190_at	AL541302	Hs.38449	serpin peptidase inhibitor, clade E (nexin, plasminogen activator inhibitor type 1), member 2	5270	SERPINE2	13.9636	14.0056	15.027	14.8168	13.0774	13.0774	-0.0419839	1.94959	1.73941	1.42834	1.75306	12.968	12.6474	13.0774	14.3963	14.4004	14.8168	*	0.000989952
213397_x_at	AI761728	Hs.283749, Hs.695245	angiogenin, ribonuclease, RNase A family, 5	283	ANG	8.13304	8.06981	9.08219	9.02891	7.29022	7.29022	0.0632316	1.79197	1.73869	0.137307	0.459691	7.74209	7.73134	7.29022	7.8794	8.19103	9.02891		0.105899
203762_s_at	NM_016008	Hs.371597	dynein, cytoplasmic 2, light intermediate chain 1	51626	DYNC2LI1	7.65128	7.88405	9.06928	9.62948	7.8927	7.8927	-0.23277	1.17658	1.73678	0.850131	1.13937	7.64081	7.40281	7.8927	8.49094	8.54218	9.62948	*	0.0353092
203434_s_at	AI433463	Hs.307734	membrane metallo-endopeptidase	4311	MME	10.6823	10.7618	12.4453	12.1963	10.4617	10.4617	-0.0794304	1.9836	1.73461	0.275335	0.262732	10.1982	10.326	10.4617	10.4735	10.5887	12.1963		0.248417
231227_at	AI703321	Hs.643085	wingless-type MMTV integration site family, member 5A	7474	WNT5A	10.0157	10.482	10.6338	11.3842	9.65074	9.65074	-0.466337	0.983095	1.73345	0.0598725	-0.355322	10.217	10.256	9.65074	10.2768	9.90068	11.3842		0.380108
201147_s_at	BF347089	Hs.644633	TIMP metallopeptidase inhibitor 3 (Sorsby fundus dystrophy, pseudoinflammatory)	7078	TIMP3	12.3409	12.4741	13.284	13.0679	11.3347	11.3347	-0.133205	1.94926	1.73325	1.07816	1.05074	11.1248	11.0049	11.3347	12.203	12.0557	13.0679	*	0.0175478
211527_x_at	M27281	Hs.73793	vascular endothelial growth factor A	7422	VEGFA	5.56635	5.29026	6.38433	6.04829	4.31546	4.31546	0.276084	2.06888	1.73283	-0.427094	0.0111234	6.29831	5.59554	4.31546	5.87121	5.60666	6.04829		0.501237
242786_at	AI521166	Hs.21907	MYST histone acetyltransferase 2	11143	MYST2	5.13032	5.67772	9.36973	8.65548	6.92267	6.92267	-0.547401	2.44706	1.73281	0.10341	0.212933	6.75153	6.81127	6.92267	6.85494	7.0242	8.65548		0.301483
221864_at	AW517464	Hs.460617	ORAI calcium release-activated calcium modulator 3	93129	ORAI3	7.01352	6.85037	9.60204	9.70195	7.96918	7.96918	0.163151	1.63286	1.73277	0.893178	0.843365	8.411	8.67923	7.96918	9.30418	9.52259	9.70195	*	0.00814051
226925_at	AW069729	Hs.657887	acid phosphatase-like 2	92370	ACPL2	7.5356	7.40276	9.0771	8.96988	7.23717	7.23717	0.132834	1.83994	1.73272	1.1018	1.27248	7.79435	7.66264	7.23717	8.89615	8.93512	8.96988	*	0.00127601
210587_at	BC005161	Hs.632713	inhibin, beta E	83729	INHBE	4.73678	4.36192	5.12995	4.99127	3.25998	3.25998	0.37486	1.86997	1.73128	-1.96156	-1.18699	5.20138	5.43261	3.25998	3.23981	4.24562	4.99127		0.610255
227031_at	AV681975					8.52418	8.69006	9.61221	9.96823	8.23768	8.23768	-0.165888	1.37452	1.73055	0.610661	0.889011	8.32152	8.19438	8.23768	8.93218	9.08339	9.96823	*	0.0296432
228368_at	AI936560	Hs.6136	Rho GTPase activating protein 20	57569	ARHGAP20	3.77117	2.52307	5.49172	5.57882	3.84976	3.84976	1.2481	1.64197	1.72906	0.974876	1.47691	3.71759	3.63527	3.84976	4.69247	5.11218	5.57882	*	0.00613315
225613_at	AI096389	Hs.595458	microtubule associated serine/threonine kinase family member 4	375449	MAST4	4.34345	4.3568	6.88664	6.59141	4.86237	4.86237	-0.0133462	2.02427	1.72904	1.39576	1.76585	5.93708	5.86905	4.86237	7.33284	7.63489	6.59141	*	0.0248734
244749_at	AA806349	Hs.186579	family with sequence similarity 111, member B	374393	FAM111B	3.87303	3.96047	4.62481	5.19142	3.46537	3.46537	-0.0874373	1.15943	1.72604	0.301863	0.971612	5.26061	4.83032	3.46537	5.56248	5.80193	5.19142		0.154023
203263_s_at	AI625739	Hs.54697	Cdc42 guanine nucleotide exchange factor (GEF) 9	23229	ARHGEF9	5.47676	5.5883	7.09051	7.41166	5.68687	5.68687	-0.111532	1.40364	1.72478	1.4886	0.954196	5.46306	5.72186	5.68687	6.95166	6.67606	7.41166	*	0.0037509
206652_at	NM_016384	Hs.530988	zinc finger, MYM-type 5	9205	ZMYM5	5.21584	6.25623	6.32319	6.99286	5.26911	5.26911	-1.04039	1.05408	1.72375	0.221163	-0.991795	4.99354	4.77364	5.26911	5.21471	3.78185	6.99286		0.752298
202363_at	AF231124	Hs.654695	sparc/osteonectin, cwcv and kazal-like domains proteoglycan (testican) 1	6695	SPOCK1	11.9	11.8287	12.5196	12.424	10.7018	10.7018	0.0713023	1.8178	1.72219	0.650884	0.792265	11.5627	11.689	10.7018	12.2135	12.4813	12.424	*	0.0302012
222693_at	BF444916	Hs.159430	fibronectin type III domain containing 3B	64778	FNDC3B	9.30736	9.37228	10.714	11.1585	9.43925	9.43925	-0.0649198	1.27475	1.71923	0.51303	0.822087	8.53037	8.45931	9.43925	9.0434	9.28139	11.1585		0.240651
212959_s_at	AK001821	Hs.46850	N-acetylglucosamine-1-phosphate transferase, alpha and beta subunits	79158	GNPTAB	10.426	10.2496	12.0592	12.2137	10.4957	10.4957	0.176393	1.56348	1.718	1.23712	1.2161	10.5585	10.5795	10.4957	11.7956	11.7956	12.2137	*	0.000603312
228811_at	AI493276					2.64581	2.64712	3.25017	4.387	2.67074	2.67074	-0.0013103	0.579438	1.71627	0.894645	1.1207	3.08912	2.95736	2.67074	3.98377	4.07806	4.387	*	0.0020017
1552721_a_at	NM_033136	Hs.483635	fibroblast growth factor 1 (acidic)	2246	FGF1	7.22279	7.30385	7.48015	7.94397	6.22874	6.22874	-0.0810592	1.25141	1.71523	1.65756	0.792281	5.38083	5.75111	6.22874	7.03839	6.54339	7.94397	*	0.0438903
204612_at	NM_006823	Hs.433700	protein kinase (cAMP-dependent, catalytic) inhibitor alpha	5569	PKIA	7.55242	7.78652	6.53274	7.09286	5.38141	5.38141	-0.2341	1.15133	1.71145	0.760195	1.02444	5.01253	5.11197	5.38141	5.77272	6.13642	7.09286	*	0.0463699
208546_x_at	NM_003524	Hs.247815	histone cluster 1, H2bh	8345	HIST1H2BH	6.47794	6.25472	7.36867	7.74837	6.037	6.037	0.223218	1.33166	1.71137	1.33434	2.05451	5.96705	5.5408	6.037	7.3014	7.59531	7.74837	*	0.00111375
228396_at	AW274503					8.05045	7.86828	9.40477	9.58874	7.87741	7.87741	0.18217	1.52736	1.71134	1.12558	1.17953	8.23111	8.14408	7.87741	9.35669	9.32361	9.58874	*	0.00058374
236640_at	AI638169	Hs.44098	hypothetical gene supported by BX647608	399959	LOC399959	9.4915	9.45878	9.70636	10.2263	8.51556	8.51556	0.0327164	1.1908	1.71075	1.71271	1.46351	8.73275	8.99257	8.51556	10.4455	10.4561	10.2263	*	0.000486025
220945_x_at	NM_018050	Hs.591145	MANSC domain containing 1	54682	MANSC1	7.61354	7.7388	8.99876	9.65281	7.94226	7.94226	-0.125261	1.0565	1.71055	1.10336	1.19716	7.03927	7.17564	7.94226	8.14264	8.3728	9.65281		0.0710183
205499_at	NM_014467	Hs.306339	sushi-repeat-containing protein, X-linked 2	27286	SRPX2	8.29759	8.28616	9.51871	9.26311	7.55328	7.55328	0.0114357	1.96543	1.70983	1.67939	1.5985	7.18745	7.13528	7.55328	8.86684	8.73378	9.26311	*	0.00128782
216060_s_at	AK021890	Hs.654934	dishevelled associated activator of morphogenesis 1	23002	DAAM1	6.99124	7.11754	8.43688	8.23845	6.53033	6.53033	-0.126303	1.90655	1.70812	0.0972932	0.39222	7.55526	7.83367	6.53033	7.65255	8.22589	8.23845		0.171943
225055_at	AV735241	Hs.293560	archaemetzincins-2	51321	AMZ2	8.62595	8.19252	10.0023	10.0329	8.32632	8.32632	0.433427	1.67598	1.70656	1.33482	1.06331	8.37615	8.75172	8.32632	9.71097	9.81503	10.0329	*	0.0011384
203919_at	NM_003195	Hs.505004	transcription elongation factor A (SII), 2	6919	TCEA2	7.9093	7.96059	9.45501	9.24936	7.54299	7.54299	-0.0512945	1.91202	1.70637	0.706959	0.225923	8.42568	8.30158	7.54299	9.13264	8.52751	9.24936		0.0684426
215646_s_at	R94644	Hs.643801	versican	1462	VCAN	8.91152	9.10834	9.02172	9.26519	7.55976	7.55976	-0.196825	1.46196	1.70543	1.00708	1.06564	9.21464	8.89702	7.55976	10.2217	9.96266	9.26519		0.0964539
202206_at	AW450363	Hs.111554, Hs.655990	ADP-ribosylation factor-like 4C	10123	ARL4C	6.2313	5.86556	7.43404	7.82495	6.12108	6.12108	0.365738	1.31297	1.70387	-0.196028	-0.116616	7.35058	7.10426	6.12108	7.15455	6.98764	7.82495		0.365208
222344_at	AW972765	Hs.36053, Hs.693784, Hs.694860	chromosome 5 open reading frame 13	9315	C5orf13	8.63003	8.68292	9.60467	9.45796	7.75483	7.75483	-0.0528845	1.84984	1.70313	-0.356981	0.190014	9.35254	9.23608	7.75483	8.99556	9.4261	9.45796		0.393065
235061_at	AV706522	Hs.291000	protein phosphatase 1K (PP2C domain containing)	152926	PPM1K	7.10027	7.20294	8.35064	8.66458	6.96215	6.96215	-0.102667	1.38848	1.70242	0.442612	1.33213	7.37618	6.95051	6.96215	7.8188	8.28264	8.66458	*	0.0146909
226239_at	AL573722	Hs.591559	transmembrane protein 150	129303	TMEM150	3.2563	3.61881	5.67589	5.80878	4.10676	4.10676	-0.362517	1.56913	1.70202	1.86753	2.27053	4.10346	4.0304	4.10676	5.97099	6.30094	5.80878	*	0.000187514
206813_at	NM_001330	Hs.483811	cardiotrophin 1	1489	CTF1	5.37032	5.41238	6.65977	7.0656	5.3644	5.3644	-0.0420662	1.29537	1.70119	0.474543	0.56828	6.25501	5.96714	5.3644	6.72956	6.53542	7.0656	*	0.0398643
203768_s_at	AU138166	Hs.522578	steroid sulfatase (microsomal), isozyme S	412	STS	6.48621	6.16388	7.2354	7.32789	5.62773	5.62773	0.322326	1.60766	1.70016	1.58354	1.25338	5.42717	5.41349	5.62773	7.01071	6.66687	7.32789	*	0.00173551
225804_at	BE044480	Hs.513871	cytochrome b5 domain containing 2	124936	CYB5D2	6.34682	6.36173	8.59995	8.1446	6.44549	6.44549	-0.0149105	2.15446	1.69911	1.26598	1.33252	6.83688	6.74766	6.44549	8.10286	8.08018	8.1446	*	0.000281376
230333_at	BE326919	Hs.28491	spermidine/spermine N1-acetyltransferase 1	6303	SAT1	3.76029	3.54916	4.34576	5.24003	3.54158	3.54158	0.211129	0.804175	1.69844	1.42992	0.946049	6.45788	6.32801	3.54158	7.8878	7.27406	5.24003		0.335948
218546_at	NM_024709	Hs.519839	chromosome 1 open reading frame 115	79762	C1orf115	2.36396	1.99741	4.00442	4.09971	2.40242	2.40242	0.366555	1.602	1.6973	1.08134	0.46253	3.05705	3.06429	2.40242	4.1384	3.52682	4.09971	*	0.0216236
225241_at	AA570507	Hs.477128	coiled-coil domain containing 80	151887	CCDC80	10.8908	10.9073	11.6811	12.1169	10.424	10.424	-0.0165301	1.25715	1.69294	0.5912	-0.410192	10.8565	10.6909	10.424	11.4477	10.2807	12.1169		0.320358
232224_at	AI274095	Hs.89983	mannan-binding lectin serine peptidase 1 (C4/C2 activating component of Ra-reactive factor)	5648	MASP1	8.89239	8.4601	11.4567	10.918	9.22577	9.22577	0.432298	2.2309	1.69225	0.408072	0.395128	9.88487	9.96984	9.22577	10.2929	10.365	10.918		0.0535903
235278_at	BF032500	Hs.661576	MACRO domain containing 2	140733	MACROD2	2.43555	2.41911	2.41866	4.1241	2.43303	2.43303	0.0164453	-0.0143704	1.69108	3.54161	4.30518	2.72561	2.06284	2.43303	6.26722	6.36802	4.1241	*	0.0136644
203881_s_at	NM_004010	Hs.495912	dystrophin (muscular dystrophy, Duchenne and Becker types)	1756	DMD	7.15206	7.31006	9.21317	9.29422	7.60465	7.60465	-0.158001	1.60852	1.68958	1.08866	1.49386	6.98546	7.01754	7.60465	8.07412	8.5114	9.29422	*	0.0254545
207992_s_at	NM_000480	Hs.501890	adenosine monophosphate deaminase (isoform E)	272	AMPD3	6.51864	6.25286	8.18744	8.27627	6.58964	6.58964	0.265785	1.5978	1.68663	1.42027	1.62637	7.17746	7.11795	6.58964	8.59774	8.74431	8.27627	*	0.00245762
228718_at	AI379070	Hs.296731, Hs.656794, Hs.693933	zinc finger protein 44	51710	ZNF44	3.2337	3.1779	5.09194	4.98532	3.29869	3.29869	0.0557979	1.79325	1.68662	2.2494	2.18847	4.6458	4.88801	3.29869	6.8952	7.07648	4.98532		0.07011
226736_at	BE568660	Hs.325531	churchill domain containing 1	91612	CHURC1	8.45391	8.38117	9.58279	9.62351	7.93928	7.93928	0.0727449	1.64351	1.68424	1.1286	1.31543	8.75647	8.82419	7.93928	9.88507	10.1396	9.62351	*	0.0127814
219628_at	NM_022470	Hs.386299	zinc finger, matrin type 3	64393	ZMAT3	8.57329	8.63908	11.64	11.4743	9.79247	9.79247	-0.0657882	1.84753	1.68181	1.54347	1.80191	9.56418	9.32262	9.79247	11.1077	11.1245	11.4743	*	0.000753275
227467_at	AV697515	Hs.244940	retinol dehydrogenase 10 (all-trans)	157506	RDH10	9.24796	9.08703	11.9627	11.5462	9.86491	9.86491	0.160934	2.09779	1.68126	1.95487	1.8903	9.45604	9.66889	9.86491	11.4109	11.5592	11.5462	*	0.000132274
223734_at	AF329088	Hs.84549	ovary-specific acidic protein	84709	OSAP	8.06887	7.85522	11.3387	11.535	9.8551	9.8551	0.213656	1.48355	1.67993	1.63151	1.56386	9.08546	9.34723	9.8551	10.717	10.9111	11.535	*	0.00829686
203227_s_at	NM_005981	Hs.632708	tetraspanin 31	6302	TSPAN31	8.96586	9.09936	10.0928	10.6862	9.00804	9.00804	-0.133499	1.0848	1.67814	0.904962	0.850069	8.87787	9.00617	9.00804	9.78283	9.85624	10.6862	*	0.0174256
202016_at	NM_002402	Hs.270978	mesoderm specific transcript homolog (mouse)	4232	MEST	7.97897	7.82946	11.3737	10.9027	9.22673	9.22673	0.149509	2.14702	1.67598	0.0735874	0.0330086	9.01555	9.28895	9.22673	9.08914	9.32195	10.9027		0.360313
223342_at	AB036063	Hs.512592	ribonucleotide reductase M2 B (TP53 inducible)	50484	RRM2B	8.72866	8.58023	10.8519	10.948	9.27206	9.27206	0.148428	1.5798	1.6759	1.68226	1.87077	8.32168	8.43444	9.27206	10.0039	10.3052	10.948	*	0.0130487
215307_at	AL109722	Hs.654960	zinc finger protein 529	57711	ZNF529	4.48862	4.39975	5.1824	5.60593	3.93062	3.93062	0.088871	1.25178	1.67531	0.773189	0.538929	4.84409	5.19499	3.93062	5.61728	5.73392	5.60593		0.058364
200602_at	NM_000484	Hs.434980	amyloid beta (A4) precursor protein (peptidase nexin-II, Alzheimer disease)	351	APP	11.6978	11.7197	12.2161	12.8201	11.1456	11.1456	-0.0218318	1.0705	1.67454	0.229428	1.12123	11.0318	10.8581	11.1456	11.2613	11.9793	12.8201		0.0925519
243495_s_at	AL036450					5.65925	6.81593	7.75395	7.73089	6.05787	6.05787	-1.15668	1.69608	1.67303	-1.27217	-2.15524	7.19975	7.13326	6.05787	5.92758	4.97802	7.73089		0.546199
212814_at	AB020635	Hs.600789	adenosylhomocysteinase 3	23382	KIAA0828	3.1698	3.04628	3.98679	4.73221	3.06089	3.06089	0.123518	0.9259	1.67132	1.32441	2.32285	3.77252	3.23207	3.06089	5.09693	5.55492	4.73221	*	0.00521142
212985_at	BF115739					8.19675	8.02435	9.74209	9.90882	8.23973	8.23973	0.172404	1.50236	1.6691	1.2033	1.54781	8.23252	8.08495	8.23973	9.43582	9.63276	9.90882	*	0.000544718
232297_at	AL049385					9.29674	9.64741	10.7922	10.898	9.22942	9.22942	-0.350667	1.5628	1.66857	0.529185	1.00267	9.43797	9.30023	9.22942	9.96716	10.3029	10.898	*	0.0187114
241379_at	W32922	Hs.258941	chromosome 2 open reading frame 13	200558	C2orf13	5.02633	4.81913	5.43708	5.88562	4.2182	4.2182	0.207205	1.21888	1.66742	0.479486	0.0346913	4.30819	4.66615	4.2182	4.78768	4.70084	5.88562		0.147057
202843_at	NM_012328	Hs.6790	DnaJ (Hsp40) homolog, subfamily B, member 9	4189	DNAJB9	7.33568	7.07033	8.58876	9.1171	7.45011	7.45011	0.265359	1.13865	1.66699	1.72451	1.97082	6.07129	6.27907	7.45011	7.7958	8.24989	9.1171	*	0.0365437
204255_s_at	AA772285	Hs.524368	vitamin D (1,25- dihydroxyvitamin D3) receptor	7421	VDR	7.59263	7.49457	9.22553	9.38694	7.72058	7.72058	0.0980593	1.50495	1.66636	1.25597	1.16876	7.75087	7.80141	7.72058	9.00684	8.97017	9.38694	*	0.000545156
219552_at	NM_024500	Hs.29040, Hs.522334, Hs.606771	sushi, von Willebrand factor type A, EGF and pentraxin domain containing 1	79987	SVEP1	4.02091	4.11559	7.04432	6.35597	4.69146	4.69146	-0.0946809	2.35286	1.66451	0.699877	0.682492	5.26803	5.46118	4.69146	5.9679	6.14367	6.35597	*	0.0167892
228574_at	AI862551	Hs.577775	transmembrane and tetratricopeptide repeat containing 2	160335	TMTC2	5.79593	5.80902	7.79347	8.0744	6.4103	6.4103	-0.0130934	1.38317	1.66411	0.190078	0.471576	6.09562	6.29094	6.4103	6.2857	6.76251	8.0744		0.226263
209551_at	BC004875	Hs.468099	Yip1 domain family, member 4	84272	YIPF4	8.57431	8.53521	9.15335	9.99718	8.33391	8.33391	0.0391003	0.819438	1.66327	0.47123	0.831938	7.59275	7.6338	8.33391	8.06398	8.46574	9.99718		0.195085
212589_at	AI753792	Hs.502004	related RAS viral (r-ras) oncogene homolog 2	22800	RRAS2	11.6497	11.6953	13.2396	13.2384	11.5752	11.5752	-0.045579	1.6644	1.66318	1.71167	1.7927	10.9149	10.9146	11.5752	12.6265	12.7073	13.2384	*	0.00413572
238725_at	AW392551					6.31326	6.29562	7.57524	7.68722	6.02598	6.02598	0.0176374	1.54926	1.66124	0.39083	0.0340142	5.80759	6.1119	6.02598	6.19842	6.14591	7.68722		0.24698
205442_at	NM_021647	Hs.178121, Hs.593942	microfibrillar-associated protein 3-like	9848	MFAP3L	6.27526	5.28582	6.07244	6.84573	5.18493	5.18493	0.989435	0.887518	1.66081	3.04259	3.02258	4.42022	4.45429	5.18493	7.46281	7.47687	6.84573	*	0.00136979
227979_at	AU152162	Hs.656291	RNA binding motif protein 4B	83759	RBM4B	6.25275	6.27223	7.92574	8.12727	6.46873	6.46873	-0.0194787	1.45701	1.65854	0.743638	1.39036	6.82646	6.45296	6.46873	7.5701	7.84333	8.12727	*	0.00331637
219603_s_at	NM_015919	Hs.145956	zinc finger protein 226	7769	ZNF226	8.20435	8.2015	10.3209	10.5789	8.9207	8.9207	0.00285419	1.40019	1.65823	1.61706	1.6048	7.75123	7.79914	8.9207	9.36829	9.40393	10.5789	*	0.0419937
1554176_a_at	AF115515	Hs.350846	chromosome 3 open reading frame 33	285315	C3orf33	3.41699	3.46995	3.77667	4.96505	3.30705	3.30705	-0.0529608	0.469623	1.658	0.0839551	0.186829	2.92385	2.94032	3.30705	3.0078	3.12715	4.96505		0.375742
217287_s_at	AJ271068	Hs.159003	transient receptor potential cation channel, subfamily C, member 6	7225	TRPC6	3.58589	3.5789	5.43058	5.1245	3.4695	3.4695	0.00698703	1.96108	1.655	0.509542	0.332385	5.60659	5.6998	3.4695	6.11613	6.03219	5.1245		0.353996
220128_s_at	NM_024759	Hs.309489	NIPA-like domain containing 2	79815	NPAL2	5.59759	6.05273	6.83011	7.71043	6.05689	6.05689	-0.455144	0.773222	1.65354	0.538675	0.122007	5.86174	5.63	6.05689	6.40041	5.752	7.71043		0.260504
238636_at	BG430061	Hs.118262	calcium channel, voltage-dependent, L type, alpha 1C subunit	775	CACNA1C	3.01331	2.9459	4.32179	4.7058	3.05228	3.05228	0.0674178	1.26951	1.65352	0.487403	0.454841	4.77543	4.65922	3.05228	5.26283	5.11406	4.7058		0.210293
212594_at	AI185160	Hs.232543	programmed cell death 4 (neoplastic transformation inhibitor)	27250	PDCD4	7.7426	7.91057	8.85385	9.02781	7.37529	7.37529	-0.167963	1.47856	1.65252	0.22782	0.592883	7.15141	6.93948	7.37529	7.37923	7.53236	9.02781		0.202024
222651_s_at	BF701166	Hs.657018	trichorhinophalangeal syndrome I	7227	TRPS1	7.21583	7.28167	8.68773	8.98151	7.32909	7.32909	-0.0658419	1.35864	1.65242	0.88242	0.536554	8.25573	8.50867	7.32909	9.13815	9.04522	8.98151	*	0.0472161
225409_at	AA115117	Hs.596537	hypothetical protein MGC52110	493753	MGC52110	6.54458	7.07341	7.85171	7.76196	6.10991	6.10991	-0.52883	1.7418	1.65205	0.651905	0.914109	6.99718	7.19377	6.10991	7.64909	8.10788	7.76196	*	0.0410285
219263_at	NM_024539	Hs.496542	ring finger protein 128	79589	RNF128	2.84065	2.82652	3.39588	4.50416	2.85256	2.85256	0.0141259	0.543315	1.6516	1.6041	1.90158	2.76963	2.69774	2.85256	4.37374	4.59932	4.50416	*	2.66801e-05
216598_s_at	S69738	Hs.303649	chemokine (C-C motif) ligand 2	6347	CCL2	11.6185	11.5336	13.5756	13.569	11.9183	11.9183	0.0848649	1.65736	1.6507	0.794223	0.941123	11.575	11.7308	11.9183	12.3692	12.6719	13.569	*	0.0391373
228437_at	AA834560	Hs.445890	cornichon homolog 4 (Drosophila)	29097	CNIH4	7.52191	7.78225	8.01532	8.08125	6.43071	6.43071	-0.260341	1.58461	1.65054	0.688892	0.847688	6.30965	6.4892	6.43071	6.99854	7.33689	8.08125	*	0.0305705
224763_at	BF724210	Hs.80545, Hs.558601	ribosomal protein L37	6167	RPL37	7.60293	7.8457	9.41962	9.33299	7.68274	7.68274	-0.242765	1.73688	1.65025	1.10624	1.03957	7.81327	7.97096	7.68274	8.91952	9.01053	9.33299	*	0.00109789
238463_at	AA448328					2.00308	1.99497	3.91667	3.72601	2.07711	2.07711	0.0081173	1.83956	1.6489	0.762766	1.07471	4.00749	3.28895	2.07711	4.77026	4.36366	3.72601		0.143589
226019_at	AI927931	Hs.425769	OMA1 homolog, zinc metallopeptidase (S. cerevisiae)	115209	OMA1	7.19682	7.29167	8.36382	8.96814	7.31976	7.31976	-0.09485	1.04406	1.64838	0.511707	0.675443	7.32798	7.60847	7.31976	7.83968	8.28392	8.96814		0.0505105
217604_at	AI086530					7.64794	7.20468	8.6156	8.67926	7.03196	7.03196	0.443253	1.58364	1.6473	0.761858	0.830727	7.26764	7.48532	7.03196	8.02949	8.31604	8.67926	*	0.00921159
238931_at	AL045793	Hs.632237	methyltransferase 10 domain containing	79066	METT10D	5.78169	5.94085	5.53316	6.2363	4.58933	4.58933	-0.159159	0.943825	1.64697	-0.288047	0.111163	5.50276	5.12166	4.58933	5.21471	5.23282	6.2363		0.317151
210818_s_at	AF026199	Hs.154276	BTB and CNC homology 1, basic leucine zipper transcription factor 1	571	BACH1	5.00343	5.1253	6.12885	5.69956	4.05276	4.05276	-0.12187	2.0761	1.64681	0.0188399	-0.886767	3.05369	3.44018	4.05276	3.07253	2.55341	5.69956		0.810965
229951_x_at	H24473	Hs.456578	hypothetical protein LOC728855	728855	LOC728855	5.41199	5.54946	6.56893	6.87782	5.23186	5.23186	-0.137468	1.33708	1.64597	0.940551	0.514632	4.9695	5.83342	5.23186	5.91005	6.34805	6.87782		0.0525963
232905_at	AK024874					3.56068	3.57284	4.24537	5.24503	3.59999	3.59999	-0.0121572	0.645383	1.64504	0.64277	0.0653549	3.91335	3.67189	3.59999	4.55612	3.73724	5.24503		0.153436
1558028_x_at	BI857154	Hs.649310	hypothetical protein LOC647979	647979	LOC647979	8.92494	9.28852	10.2846	10.416	8.77275	8.77275	-0.363583	1.51188	1.64321	0.117685	0.0635246	8.52937	8.06403	8.77275	8.64705	8.12756	10.416		0.447719
212122_at	AW771590	Hs.693587	ras homolog gene family, member Q	23433	RHOQ	8.02246	7.83031	9.55208	9.73423	8.09107	8.09107	0.192149	1.46101	1.64316	0.753551	0.88711	8.10791	8.20611	8.09107	8.86146	9.09322	9.73423	*	0.0142074
211380_s_at	D45864	Hs.654556	protein kinase, cGMP-dependent, type I	5592	PRKG1	2.3622	2.26098	3.72744	4.00131	2.35995	2.35995	0.101217	1.36749	1.64135	-0.00671529	0.0137946	3.23373	3.23381	2.35995	3.22702	3.24761	4.00131		0.228623
229228_at	AI819043	Hs.437075	cAMP responsive element binding protein 5	9586	CREB5	3.81645	3.55045	6.52425	6.41937	4.77891	4.77891	0.265996	1.74534	1.64045	0.497539	1.03293	5.21653	5.2309	4.77891	5.71407	6.26383	6.41937	*	0.0153468
236635_at	AI332774	Hs.433473	zinc finger protein 667	63934	ZNF667	5.13981	5.29687	7.11034	6.85544	5.21506	5.21506	-0.157061	1.89528	1.64038	1.63763	1.81267	6.05486	5.91377	5.21506	7.6925	7.72644	6.85544	*	0.0116662
224567_x_at	BG534952	Hs.642877	metastasis associated lung adenocarcinoma transcript 1 (non-coding RNA)	378938	MALAT1	13.1221	13.9548	13.2763	13.5584	11.9182	11.9182	-0.832707	1.3581	1.64026	0.365172	0.0288672	13.409	12.6855	11.9182	13.7741	12.7144	13.5584		0.276305
238708_at	BE614130	Hs.549564	hypothetical protein BC036928	386758	BC036928	1.74485	2.10096	3.19758	3.38125	1.74162	1.74162	-0.356114	1.45596	1.63963	0.271521	-0.14661	2.71337	3.39149	1.74162	2.98489	3.24488	3.38125		0.298516
232087_at	AW628045	Hs.28896	chromosome X open reading frame 23	256643	CXorf23	5.42994	5.2984	6.53877	6.64775	5.00817	5.00817	0.131536	1.53059	1.63957	1.00887	0.667268	6.07332	6.18386	5.00817	7.0822	6.85113	6.64775	*	0.0490086
235775_at	AI765006	Hs.577775	transmembrane and tetratricopeptide repeat containing 2	160335	TMTC2	6.45698	5.89642	8.48241	8.45968	6.82114	6.82114	0.560556	1.66126	1.63853	-0.0590502	-0.130289	6.89457	6.86943	6.82114	6.83552	6.73914	8.45968		0.435909
1555578_at	BC029442	Hs.49774	protein tyrosine phosphatase, receptor type, M	5797	PTPRM	3.10859	3.01597	4.2703	4.75786	3.12034	3.12034	0.0926237	1.14996	1.63752	1.70425	2.02807	3.3093	3.38585	3.12034	5.01355	5.41392	4.75786	*	0.000976168
208733_at	AW301641	Hs.369017	RAB2A, member RAS oncogene family	5862	RAB2A	5.67382	5.04495	6.83432	6.39073	4.75333	4.75333	0.628872	2.08099	1.63739	0.63	1.72281	5.61099	4.85316	4.75333	6.24099	6.57597	6.39073	*	0.00984555
219922_s_at	NM_021070	Hs.289019	latent transforming growth factor beta binding protein 3	4054	LTBP3	9.17304	8.40232	10.5714	10.3852	8.74858	8.74858	0.770725	1.82284	1.63659	1.29525	1.0034	9.21715	8.85657	8.74858	10.5124	9.85998	10.3852	*	0.00585463
223130_s_at	AF212221	Hs.484738	myosin regulatory light chain interacting protein	29116	MYLIP	3.84043	3.58952	4.27331	5.52765	3.8917	3.8917	0.250905	0.381604	1.63594	-0.659615	-0.309637	5.6584	5.70517	3.8917	4.99878	5.39554	5.52765		0.737184
206254_at	NM_001963	Hs.419815	epidermal growth factor (beta-urogastrone)	1950	EGF	2.91924	2.87882	4.72829	4.52236	2.88748	2.88748	0.0404212	1.84081	1.63488	0.945963	1.69074	4.16446	4.20217	2.88748	5.11042	5.8929	4.52236		0.0722394
239503_at	AI803010					3.35724	3.31971	5.44736	5.29895	3.6642	3.6642	0.0375365	1.78316	1.63475	0.323626	0.568022	4.18752	4.50931	3.6642	4.51115	5.07733	5.29895		0.0684911
230434_at	AA769615	Hs.655150	kelch-like 23 (Drosophila)	151230	KLHL23	7.26079	7.09225	8.03872	8.13223	6.49753	6.49753	0.168536	1.54118	1.6347	0.668861	0.495561	6.71824	7.02328	6.49753	7.3871	7.51884	8.13223	*	0.0276387
1557275_a_at	BF726849					4.72451	4.80486	6.27347	6.41918	4.7853	4.7853	-0.0803521	1.48817	1.63388	1.03609	0.603866	6.11102	5.4303	4.7853	7.1471	6.03417	6.41918		0.0958468
1570552_at	AF363068	Hs.655090	chromosome 18 open reading frame 50	619463	C18orf50	6.59417	6.92079	7.89002	7.95838	6.32523	6.32523	-0.326621	1.56479	1.63315	0.0200074	0.0337474	7.09182	7.0726	6.32523	7.11183	7.10635	7.95838		0.212325
209917_s_at	BC002709	Hs.274329	TP53 activated protein 1	11257	TP53AP1	5.32073	5.00745	8.57965	7.97533	6.34235	6.34235	0.313277	2.23731	1.63299	0.806599	0.959804	6.25114	6.14307	6.34235	7.05774	7.10288	7.97533	*	0.0203709
38241_at	U90548	Hs.167741	butyrophilin, subfamily 3, member A3	10384	BTN3A3	6.06677	5.87417	8.26421	8.08345	6.45066	6.45066	0.192596	1.81355	1.63279	0.217323	0.366677	6.83021	6.84733	6.45066	7.04754	7.214	8.08345		0.0997731
227911_at	AI935647	Hs.183114	Rho GTPase activating protein 28	79822	ARHGAP28	3.10682	3.32656	7.52444	6.70422	5.07202	5.07202	-0.219745	2.45242	1.6322	-1.01925	-1.01493	6.21583	6.40463	5.07202	5.19658	5.38969	6.70422		0.842119
229554_at	AI141861					9.81487	9.93484	11.5776	11.5121	9.8805	9.8805	-0.119966	1.69711	1.63159	0.217361	0.235356	10.0724	10.3604	9.8805	10.2898	10.5957	11.5121		0.151664
224693_at	AI133137	Hs.143736, Hs.593629	chromosome 20 open reading frame 108	116151	C20orf108	7.37818	7.31052	9.80218	9.49135	7.8628	7.8628	0.0676539	1.93938	1.62855	0.903483	1.00779	8.03024	7.53672	7.8628	8.93372	8.5445	9.49135	*	0.0191287
218769_s_at	NM_023039	Hs.239154	ankyrin repeat, family A (RFXANK-like), 2	57763	ANKRA2	8.40208	8.38334	9.70673	9.82404	8.19689	8.19689	0.0187448	1.50984	1.62715	0.792093	1.00965	8.73252	8.84667	8.19689	9.52461	9.85632	9.82404	*	0.00724245
227905_s_at	BF000175	Hs.444724	5-azacytidine induced 2	64343	AZI2	7.78624	8.04319	8.44685	9.05898	7.43215	7.43215	-0.256952	1.0147	1.62683	-0.459949	-0.588114	7.81308	7.67877	7.43215	7.35313	7.09066	9.05898		0.773685
205372_at	NM_002655	Hs.14968	pleiomorphic adenoma gene 1	5324	PLAG1	6.79067	6.84043	8.38873	8.51857	6.89175	6.89175	-0.0497601	1.49698	1.62682	0.868376	1.43173	6.36196	6.1852	6.89175	7.23034	7.61693	8.51857	*	0.0400496
213883_s_at	AA012917	Hs.656790	TM2 domain containing 1	83941	TM2D1	10.7852	10.8315	11.6284	12.0364	10.4097	10.4097	-0.0462924	1.21873	1.62667	0.827275	1.12993	9.61702	9.49325	10.4097	10.4443	10.6232	12.0364		0.108322
205659_at	NM_014707	Hs.196054	histone deacetylase 9	9734	HDAC9	6.04459	5.79611	8.07806	8.3782	6.75211	6.75211	0.248477	1.32595	1.62609	1.69688	1.41099	6.06217	6.37544	6.75211	7.75904	7.78642	8.3782	*	0.00512651
238585_at	AW407668	Hs.44780	glycosyltransferase-like domain containing 1	79712	GTDC1	5.18065	4.98169	6.4095	6.26318	4.6378	4.6378	0.198964	1.7717	1.62538	-1.02392	-0.930627	5.62721	5.58988	4.6378	4.60329	4.65926	6.26318		0.870854
228360_at	BF060747	Hs.357567	hypothetical protein LOC130576	130576	LOC130576	5.68909	4.93888	7.35159	7.61438	5.98924	5.98924	0.750209	1.36235	1.62513	2.33698	2.52707	5.44554	5.16828	5.98924	7.78252	7.69535	7.61438	*	0.000922068
227058_at	AW084730	Hs.616329, Hs.646647	chromosome 13 open reading frame 33	84935	C13orf33	4.05821	3.98398	4.74069	5.68043	4.05551	4.05551	0.0742284	0.685179	1.62492	2.57395	2.52103	3.6253	3.62772	4.05551	6.19925	6.14875	5.68043	*	0.000510182
228335_at	AW264204	Hs.31595	claudin 11 (oligodendrocyte transmembrane protein)	5010	CLDN11	10.8743	10.6984	13.0836	13.196	11.5716	11.5716	0.175846	1.51203	1.62444	0.777191	1.03814	10.9195	10.9936	11.5716	11.6967	12.0317	13.196		0.0831084
AFFX-HUMISGF3A/M97935_MB_at	AFFX-HUMISGF3A/M97935_MB	Hs.694776	signal transducer and activator of transcription 1, 91kDa	6772	STAT1	9.55752	9.54459	10.9307	11.0908	9.46716	9.46716	0.0129342	1.46358	1.62365	0.461428	0.449118	9.15838	8.86576	9.46716	9.61981	9.31488	11.0908		0.215804
1554741_s_at	AF523265	Hs.439341	keratinocyte growth factor-like protein 1	387628	KGFLP1	8.38712	8.68785	9.14666	9.60721	7.98485	7.98485	-0.300728	1.16181	1.62235	0.823516	1.22178	6.42266	6.5507	7.98485	7.24617	7.77248	9.60721		0.234173
218453_s_at	NM_018452	Hs.157212, Hs.535817	chromosome 6 open reading frame 35	729515	C6orf35	5.05269	5.18694	6.66335	6.63081	5.00993	5.00993	-0.134254	1.65342	1.62088	1.56445	1.00456	4.74353	5.33049	5.00993	6.30798	6.33505	6.63081	*	0.00215863
224990_at	BE972723	Hs.576320	chromosome 4 open reading frame 34	201895	C4orf34	9.84669	9.7214	10.7435	11.0504	9.43021	9.43021	0.125286	1.3133	1.62016	0.371328	0.577456	9.54829	9.24179	9.43021	9.91962	9.81925	11.0504		0.101793
226931_at	AU151239	Hs.401954	transmembrane and tetratricopeptide repeat containing 1	83857	TMTC1	4.63398	4.30736	7.61424	7.44749	5.82757	5.82757	0.326621	1.78667	1.61992	1.74604	1.42828	5.86517	5.9372	5.82757	7.61121	7.36548	7.44749	*	3.53803e-05
211573_x_at	M98478	Hs.517033	transglutaminase 2 (C polypeptide, protein-glutamine-gamma-glutamyltransferase)	7052	TGM2	6.18792	6.06826	7.12458	6.7344	5.11559	5.11559	0.119658	2.00899	1.61882	1.52753	-0.00533871	5.21563	4.85947	5.11559	6.74317	4.85413	6.7344		0.175654
228091_at	AI800609					7.26123	6.87202	8.55944	8.44846	6.83193	6.83193	0.389204	1.72752	1.61653	0.657015	1.04615	7.06181	7.25914	6.83193	7.71882	8.30529	8.44846	*	0.0122697
1554447_at	BC029480	Hs.648327	hypothetical LOC554203	554203	LOC554203	5.94822	6.19393	7.05777	7.4435	5.82878	5.82878	-0.245708	1.22899	1.61472	-0.0966036	0.670417	6.44302	5.80249	5.82878	6.34641	6.4729	7.4435		0.145893
239043_at	AA084273	Hs.76561	zinc finger protein 404	342908	ZNF404	5.59223	5.22711	6.73919	7.03885	5.42444	5.42444	0.365119	1.31474	1.6144	1.17198	1.6415	6.30573	6.45297	5.42444	7.47771	8.09447	7.03885	*	0.0291997
1554474_a_at	BC018756	Hs.6909	monooxygenase, DBH-like 1	26002	MOXD1	8.5885	8.5479	10.9193	10.8355	9.22196	9.22196	0.0405923	1.6973	1.61356	1.3565	1.26551	8.90308	8.93679	9.22196	10.2596	10.2023	10.8355	*	0.0033519
214719_at	AK026720	Hs.117167	solute carrier family 46, member 3	283537	SLC46A3	2.43799	2.4217	3.67663	4.00313	2.39124	2.39124	0.0162872	1.28539	1.61189	0.975829	1.51816	4.55914	4.3428	2.39124	5.53497	5.86096	4.00313		0.201467
227308_x_at	AW515704	Hs.289019	latent transforming growth factor beta binding protein 3	4054	LTBP3	7.07395	7.03277	8.42276	8.51672	6.90585	6.90585	0.0411823	1.51691	1.61087	0.754779	0.701813	6.62804	6.68341	6.90585	7.38282	7.38522	8.51672		0.057452
223882_at	AL136630	Hs.655651	chromosome 5 open reading frame 21	83989	C5orf21	5.91742	6.19662	7.23471	7.49876	5.88809	5.88809	-0.279194	1.34662	1.61067	-0.0141892	-0.529465	5.49095	5.1997	5.88809	5.47676	4.67023	7.49876		0.70189
203778_at	NM_005908	Hs.480415	mannosidase, beta A, lysosomal	4126	MANBA	6.85162	6.81618	8.01846	8.06146	6.45186	6.45186	0.0354367	1.5666	1.6096	1.6326	1.13587	6.5562	6.50759	6.45186	8.1888	7.64345	8.06146	*	0.000954621
204072_s_at	NM_023037	Hs.507669, Hs.591225	furry homolog (Drosophila)	10129	FRY	5.77997	6.63078	9.27943	9.45398	7.84557	7.84557	-0.850811	1.43387	1.60842	1.15086	1.25988	8.68534	8.66872	7.84557	9.83619	9.92859	9.45398	*	0.0128391
229711_s_at	AA902480	Hs.484551	hypothetical protein MGC5370	84825	MGC5370	9.82943	9.8303	11.9304	11.8509	10.2425	10.2425	-0.000871405	1.68785	1.60835	1.03479	1.54038	10.0745	9.69522	10.2425	11.1093	11.2356	11.8509	*	0.00764321
221757_at	BE042976	Hs.26670	phosphoinositide-3-kinase interacting protein 1	113791	PIK3IP1	4.41536	4.35578	5.63282	5.94537	4.33714	4.33714	0.0595766	1.29568	1.60823	1.74858	1.52311	4.83856	4.65288	4.33714	6.58714	6.17599	5.94537	*	0.00239774
218720_x_at	NM_012410	Hs.6314	seizure related 6 homolog (mouse)-like 2	26470	SEZ6L2	3.2264	2.98994	5.10599	4.82812	3.22074	3.22074	0.236464	1.88526	1.60738	1.98322	2.21388	3.81202	3.85348	3.22074	5.79524	6.06736	4.82812	*	0.0106502
222446_s_at	AF178532	Hs.529408	beta-site APP-cleaving enzyme 2	25825	BACE2	9.35196	9.25997	10.5137	10.3434	8.73673	8.73673	0.0919846	1.77696	1.60669	1.21818	1.0125	9.1074	9.33625	8.73673	10.3256	10.3487	10.3434	*	0.00185587
202450_s_at	NM_000396	Hs.632466	cathepsin K	1513	CTSK	11.5686	11.4262	13.1631	12.6919	11.0891	11.0891	0.142326	2.07407	1.60284	1.15557	0.901486	10.9933	11.2121	11.0891	12.1488	12.1136	12.6919	*	0.00349544
240425_x_at	R38403	Hs.13305	roundabout, axon guidance receptor, homolog 2 (Drosophila)	6092	ROBO2	3.38545	3.40686	4.7376	5.0268	3.42424	3.42424	-0.0214133	1.31336	1.60256	0.15954	0.12771	3.81427	3.98452	3.42424	3.97381	4.11223	5.0268		0.16355
212611_at	AV728526	Hs.523696, Hs.693683	deltex 4 homolog (Drosophila)	23220	DTX4	3.41553	3.40791	5.81557	5.50764	3.90716	3.90716	0.00761231	1.90841	1.60048	1.63901	1.17196	5.50685	5.50532	3.90716	7.14586	6.67728	5.50764		0.111382
204619_s_at	BF590263	Hs.643801	versican	1462	VCAN	8.50851	8.64868	8.59682	9.0797	7.47938	7.47938	-0.140172	1.11745	1.60033	1.21576	1.54502	8.71678	8.55056	7.47938	9.93253	10.0956	9.0797	*	0.0436804
211760_s_at	BC005974	Hs.6651	vesicle-associated membrane protein 4	8674	VAMP4	8.75178	8.93591	9.08569	9.57641	7.97882	7.97882	-0.184134	1.10687	1.59759	0.119365	0.71785	8.27953	8.01412	7.97882	8.3989	8.73197	9.57641		0.0890725
223577_x_at	AA827878	Hs.642877	metastasis associated lung adenocarcinoma transcript 1 (non-coding RNA)	378938	MALAT1	6.46104	7.35505	6.79798	6.77739	5.18217	5.18217	-0.894014	1.61581	1.59523	0.826231	1.12534	7.6903	7.61129	5.18217	8.51653	8.73663	6.77739		0.315163
222111_at	AU145293					8.77995	8.64478	9.85732	9.88212	8.2883	8.2883	0.135165	1.56902	1.59383	0.719271	0.518077	8.43709	8.53614	8.2883	9.15636	9.05421	9.88212	*	0.0251171
209840_s_at	AI221950	Hs.3781	leucine rich repeat neuronal 3	54674	LRRN3	7.43883	7.42879	10.0889	9.70478	8.11124	8.11124	0.0100396	1.97763	1.59354	1.49767	1.4843	8.0718	7.94961	8.11124	9.56947	9.43391	9.70478	*	7.7867e-05
1554685_a_at	BC020256	Hs.459088	KIAA1199	57214	KIAA1199	5.55313	6.42091	8.74666	8.86305	7.26991	7.26991	-0.86778	1.47675	1.59314	0.291709	-1.76637	7.98108	7.61434	7.26991	8.27279	5.84797	8.86305		0.968673
227755_at	AA042983					6.4044	6.40803	8.00115	8.00836	6.41659	6.41659	-0.00362772	1.58456	1.59176	1.83448	2.07188	5.81212	6.18113	6.41659	7.6466	8.25301	8.00836	*	0.00181346
230774_at	BE465894	Hs.632344	zinc binding alcohol dehydrogenase, domain containing 1	145482	ZADH1	5.72369	5.75437	5.8068	7.28127	5.68976	5.68976	-0.0306773	0.117043	1.59152	0.203133	0.109535	4.26871	4.52169	5.68976	4.47184	4.63122	7.28127		0.564086
209841_s_at	AL442092	Hs.3781	leucine rich repeat neuronal 3	54674	LRRN3	8.439	8.32319	11.0757	10.6774	9.08632	9.08632	0.115808	1.98933	1.59111	1.34138	1.62208	8.60854	8.65599	9.08632	9.94992	10.2781	10.6774	*	0.00425837
1553992_s_at	BC034248	Hs.373818, Hs.559259	neighbor of BRCA1 gene 2	10230	NBR2	4.55685	4.5375	6.12764	6.31653	4.72545	4.72545	0.0193504	1.40219	1.59107	0.476136	1.40256	6.39926	5.67905	4.72545	6.8754	7.08161	6.31653		0.097094
227167_s_at	AW511319	Hs.655521	Ras association (RalGDS/AF-6) domain family 3	283349	RASSF3	9.84739	10.0854	11.3858	11.6813	10.0908	10.0908	-0.238057	1.295	1.59049	1.03935	1.24619	10.2898	10.2746	10.0908	11.3292	11.5207	11.6813	*	0.00042467
201990_s_at	NM_001310	Hs.591156	cAMP responsive element binding protein-like 2	1389	CREBL2	7.92605	8.0844	9.11656	9.38941	7.80125	7.80125	-0.158349	1.31531	1.58816	1.15611	1.32112	7.7391	7.81244	7.80125	8.89522	9.13356	9.38941	*	0.000720287
209663_s_at	AF072132	Hs.524484, Hs.639559	integrin, alpha 7	3679	ITGA7	6.06052	5.36476	7.03888	7.63096	6.04472	6.04472	0.695762	0.994158	1.58624	1.99674	1.18128	6.81908	6.56282	6.04472	8.81582	7.7441	7.63096	*	0.022719
206833_s_at	NM_001108	Hs.516173, Hs.642983	acylphosphatase 2, muscle type	98	ACYP2	8.68609	8.54232	9.4793	10.0317	8.44607	8.44607	0.143766	1.03324	1.58567	1.31346	1.26565	8.32053	8.20779	8.44607	9.63399	9.47344	10.0317	*	0.00151004
226500_at	AI806872	Hs.409561	zinc finger and BTB domain containing 47	92999	ZBTB47	5.43759	5.01486	7.00841	7.20557	5.62059	5.62059	0.422734	1.38782	1.58498	1.92684	1.65887	5.7406	5.96167	5.62059	7.66745	7.62054	7.20557	*	0.000630208
220173_at	NM_025057	Hs.644621	chromosome 14 open reading frame 45	80127	C14orf45	6.92259	6.67497	7.7627	7.8237	6.2412	6.2412	0.247617	1.5215	1.5825	0.810034	0.654326	7.09884	7.51071	6.2412	7.90888	8.16503	7.8237		0.0588425
1554819_a_at	AF111799	Hs.436416	integrin, alpha 11	22801	ITGA11	4.28509	4.30347	4.95541	5.9317	4.34993	4.34993	-0.0183783	0.605476	1.58177	0.387517	-0.327329	6.68388	6.42686	4.34993	7.0714	6.09953	5.9317		0.540938
219478_at	NM_021197	Hs.36688	WAP four-disulfide core domain 1	58189	WFDC1	9.14167	8.91499	10.5957	10.6215	9.03986	9.03986	0.226683	1.55579	1.58168	1.27706	1.26977	10.631	10.5452	9.03986	11.908	11.815	10.6215		0.10624
1558027_s_at	AL552001	Hs.50732	protein kinase, AMP-activated, beta 2 non-catalytic subunit	5565	PRKAB2	7.72318	7.45196	8.55152	8.77198	7.19053	7.19053	0.271218	1.36099	1.58145	0.523951	0.3747	7.77161	7.69733	7.19053	8.29556	8.07203	8.77198	*	0.0399431
243179_at	BG231554					6.16344	6.23604	7.86484	7.38515	5.80454	5.80454	-0.0725928	2.0603	1.5806	1.14044	1.12579	6.72547	7.15541	5.80454	7.86591	8.28119	7.38515		0.0541775
242762_s_at	AA372349	Hs.28872	KIAA1946	165215	KIAA1946	4.66901	4.63682	5.41616	6.26488	4.68441	4.68441	0.0321928	0.731752	1.58047	-0.00638338	0.094903	3.29342	3.29951	4.68441	3.28704	3.39441	6.26488		0.633442
218584_at	NM_024549	Hs.211511, Hs.694390	tectonic 1	79600	TECT1	6.58148	6.14448	7.8377	7.71777	6.13748	6.13748	0.437003	1.70022	1.58028	1.0876	1.07607	6.10625	6.29279	6.13748	7.19385	7.36886	7.71777	*	0.00161702
218699_at	BG338251	Hs.115325	RAB7, member RAS oncogene family-like 1	8934	RAB7L1	9.176	9.11663	10.4565	10.8134	9.23358	9.23358	0.0593741	1.22297	1.57986	0.554266	0.730827	8.97548	8.89745	9.23358	9.52974	9.62827	10.8134		0.0878208
219044_at	NM_018271	Hs.516179	threonine synthase-like 2 (S. cerevisiae)	55258	THNSL2	3.94678	3.88621	4.77848	5.49064	3.91115	3.91115	0.0605657	0.867333	1.57949	0.734536	0.295257	5.80417	5.9451	3.91115	6.5387	6.24036	5.49064		0.297096
211600_at	U20489	Hs.160871	protein tyrosine phosphatase, receptor type, O	5800	PTPRO	8.91268	8.98761	9.90508	9.65922	8.0803	8.0803	-0.0749261	1.82477	1.57892	-0.40072	1.47458	10.9843	10.1242	8.0803	10.5836	11.5987	9.65922		0.437915
214579_at	NM_020448	Hs.523442	NIPA-like domain containing 3	57185	NPAL3	8.84573	8.9357	8.92836	9.32795	7.75022	7.75022	-0.0899717	1.17814	1.57773	1.55113	0.789988	7.68521	7.5987	7.75022	9.23634	8.38869	9.32795	*	0.0124213
202887_s_at	NM_019058	Hs.523012	DNA-damage-inducible transcript 4	54541	DDIT4	9.76211	9.70421	11.0881	11.0126	9.43733	9.43733	0.0578986	1.65077	1.57527	-0.426523	-0.36054	11.1098	11.0729	9.43733	10.6833	10.7124	11.0126		0.664145
208047_s_at	NM_005966	Hs.570078, Hs.611466	NGFI-A binding protein 1 (EGR1 binding protein 1)	4664	NAB1	7.55019	7.83559	8.78498	8.76804	7.19561	7.19561	-0.285394	1.58937	1.57243	-0.563167	0.0670354	5.01413	4.73354	7.19561	4.45097	4.80058	8.76804		0.83235
220007_at	NM_024770	Hs.135146	methyltransferase like 8	79828	METTL8	5.67419	6.18679	7.49992	7.40135	5.83018	5.83018	-0.512606	1.66974	1.57117	1.44053	1.11201	5.62984	5.80674	5.83018	7.07037	6.91875	7.40135	*	0.000912803
227040_at	AI655763	Hs.507783	similar to RIKEN cDNA 8030451K01	387921	RP11-50D16.3	8.18867	7.79698	8.86417	8.98796	7.41711	7.41711	0.391688	1.44705	1.57085	0.266328	0.670303	7.16035	7.33818	7.41711	7.42668	8.00848	8.98796		0.144583
229190_at	BF672306					3.11895	3.08251	3.23984	4.70432	3.13471	3.13471	0.036444	0.105128	1.56961	1.05766	1.38036	3.23586	3.23479	3.13471	4.29352	4.61515	4.70432	*	0.000493564
204298_s_at	NM_002317	Hs.102267	lysyl oxidase	4015	LOX	13.2117	13.3743	14.5191	14.4193	12.8523	12.8523	-0.162644	1.66678	1.56704	0.654017	0.517424	12.8477	12.7222	12.8523	13.5017	13.2396	14.4193		0.06437
206795_at	NM_004101	Hs.42502	coagulation factor II (thrombin) receptor-like 2	2151	F2RL2	7.00104	7.63421	9.20425	8.98887	7.42196	7.42196	-0.633175	1.78229	1.5669	-0.0101527	-0.19307	5.39538	5.39948	7.42196	5.38522	5.20641	8.98887		0.762471
217542_at	BE930512	Hs.484551	hypothetical protein MGC5370	84825	MGC5370	5.3516	5.31512	7.53697	6.89728	5.33149	5.33149	0.0364802	2.20548	1.56579	1.35391	1.4132	3.87101	4.42248	5.33149	5.22492	5.83568	6.89728		0.0897541
227809_at	AI703114	Hs.190477	zinc finger CCCH-type containing 6	376940	ZC3H6	3.76488	3.03562	4.43167	5.19817	3.63266	3.63266	0.729261	0.799006	1.56551	0.134523	0.626253	5.46003	5.6378	3.63266	5.59455	6.26405	5.19817		0.337521
228452_at	AA827865	Hs.187422	chromosome 17 open reading frame 39	79018	C17orf39	7.54855	7.28254	8.58188	8.9274	7.36254	7.36254	0.266011	1.21933	1.56486	0.423517	0.855406	7.535	7.46297	7.36254	7.95852	8.31838	8.9274	*	0.0298999
217731_s_at	NM_021999	Hs.643683	integral membrane protein 2B	9445	ITM2B	13.3327	13.4572	14.6215	14.8805	13.3157	13.3157	-0.12444	1.30581	1.5648	0.528344	0.787858	12.927	12.951	13.3157	13.4553	13.7389	14.8805		0.101539
214660_at	X68742	Hs.644352	integrin, alpha 1	3672	ITGA1	5.87545	6.10659	7.3792	7.3651	5.8015	5.8015	-0.231138	1.57771	1.5636	0.35451	1.29433	5.82639	5.25295	5.8015	6.1809	6.54728	7.3651		0.0542151
224937_at	BF311866	Hs.418093	prostaglandin F2 receptor negative regulator	5738	PTGFRN	8.00031	7.13683	9.12632	9.03922	7.47618	7.47618	0.86348	1.65014	1.56305	0.332897	0.612156	8.39978	8.3653	7.47618	8.73268	8.97745	9.03922		0.0574628
202175_at	NM_024536	Hs.516711	chondroitin polymerizing factor	79586	CHPF	7.53062	7.07765	8.38743	8.83379	7.27208	7.27208	0.452963	1.11535	1.56171	1.01486	1.34301	6.98663	6.76162	7.27208	8.00149	8.10463	8.83379	*	0.0122071
1562228_s_at	AF043732	Hs.647971	phosphodiesterase 5A, cGMP-specific	8654	PDE5A	5.57119	5.62975	7.07699	7.30808	5.74641	5.74641	-0.0585569	1.33058	1.56167	-0.821362	-1.48757	6.26408	5.90057	5.74641	5.44271	4.413	7.30808		0.786738
244787_at	AI420959					2.89396	2.85219	4.20078	4.43114	2.86947	2.86947	0.0417628	1.3313	1.56166	1.50417	1.60899	5.20874	4.58544	2.86947	6.71291	6.19443	4.43114		0.188061
235459_at	BF114745					7.86907	7.49185	9.90653	9.7132	8.15206	8.15206	0.377219	1.75447	1.56113	1.4906	1.23078	7.80931	8.12633	8.15206	9.29991	9.35711	9.7132	*	0.00109792
218701_at	NM_016027	Hs.118554	lactamase, beta 2	51110	LACTB2	7.83337	7.56095	9.65032	9.65003	8.08909	8.08909	0.272422	1.56123	1.56094	0.468196	0.779686	8.03245	8.04441	8.08909	8.50065	8.8241	9.65003		0.0523051
228647_at	AI675844	Hs.655804	unknown	100049716	LOC100049716	4.25481	4.53193	4.78802	5.72536	4.16546	4.16546	-0.277122	0.622557	1.5599	0.968786	1.11955	5.3969	5.48414	4.16546	6.36568	6.60369	5.72536		0.0718364
203851_at	NM_002178	Hs.274313	insulin-like growth factor binding protein 6	3489	IGFBP6	12.4394	12.4086	13.8357	13.5481	11.9884	11.9884	0.0308222	1.84732	1.55966	0.803482	0.635979	12.0307	11.9451	11.9884	12.8342	12.5811	13.5481	*	0.0262834
215446_s_at	L16895	Hs.102267	lysyl oxidase	4015	LOX	13.9433	13.9554	14.7805	14.8543	13.2946	13.2946	-0.0120519	1.48591	1.55964	0.769652	0.919699	13.3188	13.2714	13.2946	14.0885	14.1911	14.8543	*	0.0107775
212650_at	BF116032	Hs.271667	EH domain binding protein 1	23301	EHBP1	8.34717	8.77108	9.84909	9.81796	8.25849	8.25849	-0.423908	1.59061	1.55947	-0.138763	-1.11344	8.73953	8.59139	8.25849	8.60077	7.47795	9.81796		0.889259
238597_at	BG028770	Hs.105016	ankyrin repeat domain 13C	81573	ANKRD13C	4.54109	4.71175	5.86243	6.2123	4.65481	4.65481	-0.170669	1.20762	1.55748	0.446656	0.761325	5.36499	5.14098	4.65481	5.81164	5.90231	6.2123	*	0.0189996
207835_at	NM_006487	Hs.24601	fibulin 1	2192	FBLN1	5.42715	5.56711	9.06924	8.06892	6.51151	6.51151	-0.139957	2.55773	1.5574	0.96426	1.24438	6.91649	6.77308	6.51151	7.88075	8.01746	8.06892	*	0.000666112
224463_s_at	BC006128	Hs.98328	chromosome 11 open reading frame 70	85016	C11orf70	6.96677	6.86434	8.14345	8.13583	6.5816	6.5816	0.102432	1.56185	1.55423	1.30765	1.41773	6.26969	6.28781	6.5816	7.57734	7.70554	8.13583	*	0.00192427
213698_at	AI805560	Hs.533986, Hs.623978	zinc finger, MYM-type 6	9204	ZMYM6	9.03873	9.02124	10.4973	10.487	8.93299	8.93299	0.017494	1.56434	1.55402	0.978992	1.18844	9.06426	9.07925	8.93299	10.0433	10.2677	10.487	*	0.000807622
224399_at	AF329193	Hs.532279	programmed cell death 1 ligand 2	80380	PDCD1LG2	7.83877	8.07285	8.02786	8.20308	6.6501	6.6501	-0.234082	1.37776	1.55299	1.28947	1.03783	6.65646	7.07567	6.6501	7.94593	8.1135	8.20308	*	0.00126353
239252_at	AA911561					5.04705	4.59829	6.52655	6.35705	4.80605	4.80605	0.448768	1.7205	1.551	0.811154	1.34918	5.05809	4.85268	4.80605	5.86924	6.20186	6.35705	*	0.0016315
232023_at	AL575584	Hs.116240	transmembrane protein 67	91147	TMEM67	2.94886	2.74015	3.94195	4.50979	2.9589	2.9589	0.208708	0.983055	1.55089	0.172103	0.522628	3.90564	3.56887	2.9589	4.07774	4.0915	4.50979		0.0739493
1552733_at	NM_172193	Hs.509258	kelch domain containing 1	122773	KLHDC1	4.35625	4.72119	5.6829	5.79006	4.23921	4.23921	-0.364949	1.44369	1.55085	1.49382	1.78717	4.95746	5.0494	4.23921	6.45129	6.83657	5.79006	*	0.0156113
218055_s_at	NM_018268	Hs.482573	WD repeat domain 41	55255	WDR41	10.5477	10.4365	11.592	11.6881	10.1374	10.1374	0.111196	1.4547	1.55077	1.50162	1.26138	10.1665	10.4069	10.1374	11.6681	11.6682	11.6881	*	7.37956e-05
1556696_s_at	AK095719	Hs.457407	hypothetical gene supported by AK124699	441094	FLJ42709	6.18338	5.515	7.0297	7.59087	6.04055	6.04055	0.668386	0.989155	1.55033	1.16076	1.55115	5.6394	5.52136	6.04055	6.80016	7.07251	7.59087	*	0.00712181
214177_s_at	AI935162	Hs.505806	pre-B-cell leukemia homeobox interacting protein 1	57326	PBXIP1	6.87093	7.00872	8.51422	8.56589	7.01591	7.01591	-0.13779	1.49831	1.54998	0.906317	0.753485	7.49786	7.90242	7.01591	8.40418	8.65591	8.56589	*	0.0159561
213352_at	AB018322	Hs.477547	transmembrane and coiled-coil domain family 1	23023	TMCC1	4.15865	3.58874	6.17305	5.72081	4.17095	4.17095	0.569911	2.00211	1.54987	0.761187	1.46733	5.6292	5.15881	4.17095	6.39039	6.62614	5.72081		0.0683053
222864_s_at	AW024296	Hs.250493	zinc finger protein 219	51222	ZNF219	2.202	2.19671	3.51807	3.75092	2.20271	2.20271	0.00529128	1.31535	1.5482	0.20825	0.0144383	2.42147	2.41567	2.20271	2.62972	2.43011	3.75092		0.230116
223798_at	AL136828	Hs.577463	solute carrier family 41, member 2	84102	SLC41A2	2.68633	2.67883	3.47279	3.75462	2.20713	2.20713	0.00749944	1.26566	1.54749	1.32129	1.0894	3.7537	3.75352	2.20713	5.07499	4.84292	3.75462		0.114951
205145_s_at	NM_002477	Hs.410970	myosin, light chain 5, regulatory	4636	MYL5	4.50646	4.58687	5.86878	6.06888	4.52258	4.52258	-0.0804059	1.34621	1.5463	1.5766	1.41995	5.94652	5.97955	4.52258	7.52313	7.3995	6.06888		0.0862923
1554636_at	BC032569					4.23336	4.13318	4.42864	5.86262	4.31682	4.31682	0.100176	0.111818	1.5458	0.0794001	0.874052	4.43336	4.09989	4.31682	4.51276	4.97394	5.86262		0.11071
1557078_at	AK054668	Hs.14691	schlafen family member 5	162394	SLFN5	7.18241	7.53682	8.61078	8.68955	7.14397	7.14397	-0.35441	1.46681	1.54557	0.400682	-0.625756	6.77633	6.89207	7.14397	7.17701	6.26632	8.68955		0.571431
37547_at	U85995	Hs.372360	Bardet-Biedl syndrome 9	27241	BBS9	3.48136	2.68292	5.1722	5.05859	3.51344	3.51344	0.798431	1.65877	1.54515	1.30409	1.54365	3.86023	3.79555	3.51344	5.16432	5.33921	5.05859	*	0.0004015
227514_at	AI766311	Hs.530899, Hs.648523, Hs.657653	hypothetical protein LOC162073	162073	LOC162073	8.08714	8.42962	8.91769	9.30168	7.75663	7.75663	-0.342471	1.16106	1.54504	0.692228	-0.450317	8.12327	7.98632	7.75663	8.8155	7.536	9.30168		0.32979
1554140_at	BC032406	Hs.49421	WD repeat domain 78	79819	WDR78	2.95485	2.93083	4.10058	4.45835	2.91351	2.91351	0.0240224	1.18707	1.54484	1.11444	0.775171	3.68684	4.10426	2.91351	4.80127	4.87943	4.45835	*	0.0370285
1553055_a_at	NM_144975	Hs.14691	schlafen family member 5	162394	SLFN5	6.17454	7.27526	8.61114	8.45144	6.9071	6.9071	-1.10073	1.70404	1.54433	-0.264222	-2.40284	6.93064	6.57738	6.9071	6.66642	4.17454	8.45144		0.778779
212192_at	AI718937	Hs.693617	potassium channel tetramerisation domain containing 12	115207	KCTD12	8.73393	8.7793	10.3478	10.5034	8.95931	8.95931	-0.0453674	1.38853	1.54408	0.571183	0.976979	8.94714	8.89835	8.95931	9.51832	9.87532	10.5034	*	0.0233261
227221_at	N36085					7.47525	7.51287	10.7055	10.3741	8.83159	8.83159	-0.0376235	1.87389	1.54248	1.81219	1.88013	8.4189	8.41425	8.83159	10.2311	10.2944	10.3741	*	0.000268955
226425_at	AU144247	Hs.122927	CAP-GLY domain containing linker protein family, member 4	79745	CLIP4	9.8334	9.81944	11.4443	11.6618	10.1195	10.1195	0.0139606	1.32481	1.54228	0.999351	1.14394	9.9404	10.0834	10.1195	10.9397	11.2274	11.6618	*	0.00478791
210778_s_at	BC002713	Hs.655020	MAX dimerization protein 4	10608	MXD4	5.98182	6.02361	8.39345	8.1284	6.58692	6.58692	-0.0417893	1.80653	1.54148	1.06064	0.211164	7.87359	7.87251	6.58692	8.93423	8.08368	8.1284		0.139843
223210_at	AF060510	Hs.325531	churchill domain containing 1	91612	CHURC1	8.55368	8.58946	9.6872	9.9017	8.36089	8.36089	-0.0357806	1.32632	1.54081	0.729811	0.130056	8.44076	8.13022	8.36089	9.17057	8.26027	9.9017		0.173477
1556329_a_at	BC042378	Hs.192859	protocadherin 10	57575	PCDH10	5.06728	4.58133	5.66	5.8903	4.35019	4.35019	0.485951	1.30981	1.54012	2.08977	1.96856	4.91502	4.99303	4.35019	7.00479	6.96159	5.8903	*	0.0110304
1558080_s_at	BG913589	Hs.59214	hypothetical protein LOC144871	144871	LOC144871	8.88674	8.96735	8.89553	9.52061	7.98066	7.98066	-0.080609	0.914866	1.53995	-0.00806364	-0.735872	8.93237	8.84904	7.98066	8.92431	8.11317	9.52061		0.629614
229699_at	AW237752					5.62808	5.738	7.51847	7.65455	6.11514	6.11514	-0.10992	1.40334	1.53941	1.69975	1.60881	5.65989	5.80575	6.11514	7.35965	7.41457	7.65455	*	0.000566085
209708_at	AY007239	Hs.6909	monooxygenase, DBH-like 1	26002	MOXD1	8.01608	7.7324	10.4452	10.2022	8.66277	8.66277	0.28368	1.7824	1.53938	1.56548	1.81242	8.57294	8.46173	8.66277	10.1384	10.2742	10.2022	*	1.98627e-05
222835_at	BG163478	Hs.387057	thrombospondin, type I, domain containing 4	79875	THSD4	9.08628	9.10085	10.2737	10.3361	8.79701	8.79701	-0.0145713	1.47666	1.53906	1.06844	0.668616	9.00498	9.02878	8.79701	10.0734	9.6974	10.3361	*	0.00541238
1554229_at	AY174896	Hs.484195	adult retina protein	153222	LOC153222	2.49999	2.44875	3.49351	4.11753	2.57867	2.57867	0.0512329	0.91484	1.53886	-0.00750534	-0.637025	2.8365	3.11474	2.57867	2.82899	2.47772	4.11753		0.598467
217858_s_at	NM_016607	Hs.592225	armadillo repeat containing, X-linked 3	51566	ARMCX3	10.4241	10.4307	12.0088	12.0697	10.5324	10.5324	-0.00665131	1.47638	1.53731	1.24159	1.11392	10.6624	10.7148	10.5324	11.904	11.8288	12.0697	*	0.000131455
214040_s_at	BE675337	Hs.522373	gelsolin (amyloidosis, Finnish type)	2934	GSN	7.18486	7.57733	10.0949	9.8588	8.32269	8.32269	-0.392465	1.77226	1.53611	-0.0341712	-2.89328	7.30201	7.01992	8.32269	7.26784	4.12663	9.8588		0.798944
202672_s_at	NM_001674	Hs.460	activating transcription factor 3	467	ATF3	5.63874	5.22124	6.57695	6.03899	4.50331	4.50331	0.417502	2.07364	1.53568	0.10696	0.195129	5.89898	5.93666	4.50331	6.00594	6.13179	6.03899		0.265085
235341_at	AL119957	Hs.59214	hypothetical protein LOC144871	144871	LOC144871	6.17324	6.92933	6.30159	7.11201	5.57673	5.57673	-0.756093	0.724864	1.53528	-0.556008	-1.09375	6.64143	6.58414	5.57673	6.08542	5.49039	7.11201		0.951239
238574_at	BF724944	Hs.645492	mitochondrial carrier triple repeat 1	92014	MCART1	5.20675	5.35272	6.45289	6.91846	5.38336	5.38336	-0.145977	1.06953	1.5351	1.09948	1.31118	5.78492	5.88242	5.38336	6.8844	7.1936	6.91846	*	0.00192073
205990_s_at	NM_003392	Hs.643085	wingless-type MMTV integration site family, member 5A	7474	WNT5A	13.3	13.2136	14.6215	14.7689	13.2359	13.2359	0.0864007	1.38565	1.53298	0.415285	0.564728	13.3576	13.3649	13.2359	13.7729	13.9296	14.7689		0.0549645
1555743_s_at	U92816					5.78443	5.77185	6.96958	7.16553	5.6354	5.6354	0.0125845	1.33419	1.53013	1.21585	0.60298	4.78499	6.00771	5.6354	6.00083	6.61069	7.16553		0.0867159
203042_at	NM_002294	Hs.496684	lysosomal-associated membrane protein 2	3920	LAMP2	11.3046	11.2996	12.3764	12.5942	11.0669	11.0669	0.00492782	1.30944	1.5273	0.836213	0.96733	10.7803	10.7654	11.0669	11.6165	11.7328	12.5942	*	0.0265129
202284_s_at	NM_000389	Hs.370771	cyclin-dependent kinase inhibitor 1A (p21, Cip1)	1026	CDKN1A	11.0814	10.6546	13.887	13.6887	12.1623	12.1623	0.426852	1.72471	1.52644	2.00867	1.93357	11.6155	11.6752	12.1623	13.6242	13.6087	13.6887	*	0.00047876
213942_at	AL134303	Hs.593645	multiple EGF-like-domains 6	1953	MEGF6	6.62352	6.18267	6.92101	7.53167	6.00555	6.00555	0.440843	0.915459	1.52612	1.42282	1.21563	6.21038	6.07747	6.00555	7.63319	7.2931	7.53167	*	0.000291865
213805_at	AI692428	Hs.19385, Hs.655670	abhydrolase domain containing 5	51099	ABHD5	6.3231	6.57096	6.79252	7.2536	5.72848	5.72848	-0.247858	1.06404	1.52512	1.20982	1.83141	5.73269	5.33069	5.72848	6.94251	7.16211	7.2536	*	0.000717419
201185_at	NM_002775	Hs.501280	HtrA serine peptidase 1	5654	HTRA1	9.89192	9.69247	11.2768	11.0878	9.56503	9.56503	0.199457	1.71177	1.5228	0.836899	1.03352	9.89527	9.60365	9.56503	10.7322	10.6372	11.0878	*	0.00278434
230406_at	AW299568	Hs.160786	argininosuccinate synthetase 1	445	ASS1	4.48144	4.26923	6.20624	6.12599	4.60495	4.60495	0.212216	1.60129	1.52104	0.013588	-0.13761	5.73993	5.73758	4.60495	5.75352	5.59997	6.12599		0.318377
201302_at	NM_001153	Hs.422986	annexin A4	307	ANXA4	10.7609	10.6368	12.4852	12.3309	10.8108	10.8108	0.124103	1.67442	1.52015	1.10392	1.22574	10.5503	10.5393	10.8108	11.6542	11.7651	12.3309	*	0.00486717
1559322_at	BC040303	Hs.653101	hypothetical protein LOC727916	727916	LOC727916	2.70523	2.67155	5.13862	4.25063	2.73242	2.73242	0.0336747	2.4062	1.51821	1.31093	1.33471	2.83164	2.56015	2.73242	4.14257	3.89487	4.25063	*	0.000460293
227138_at	AA025858	Hs.517888	cartilage associated protein	10491	CRTAP	5.07232	5.27255	7.14819	6.79726	5.27927	5.27927	-0.200226	1.86891	1.51798	0.750505	1.3983	6.12065	5.66516	5.27927	6.87115	7.06347	6.79726	*	0.0087844
238709_at	AL041747					5.35914	5.70882	6.82144	6.8713	5.35507	5.35507	-0.34968	1.46638	1.51623	0.36106	1.10532	5.64604	5.22597	5.35507	6.0071	6.33129	6.8713	*	0.024056
224817_at	W93554	Hs.594708	SH3 and PX domains 2A	9644	SH3PXD2A	10.1789	10.1327	11.2257	11.4017	9.88732	9.88732	0.0462477	1.33837	1.51433	1.21622	1.24876	10.4065	10.4596	9.88732	11.6228	11.7083	11.4017	*	0.00289385
229614_at	AI277652	Hs.446907	zinc finger protein 320	162967	ZNF320	6.63883	7.27348	8.06696	8.2697	6.75539	6.75539	-0.634652	1.31157	1.51431	0.26918	1.33389	7.20762	6.74733	6.75539	7.4768	8.08121	8.2697	*	0.0214616
235452_at	AV708945	Hs.156814	histidine acid phosphatase domain containing 2A	9677	HISPPD2A	3.95773	3.61756	4.57347	5.65169	4.1374	4.1374	0.340171	0.43607	1.51428	0.527334	1.51624	4.22798	4.05363	4.1374	4.75531	5.56987	5.65169	*	0.0150725
239762_at	AI080505	Hs.656786	hypothetical protein LOC286437	286437	LOC286437	3.85162	4.07307	5.29082	5.46192	3.94807	3.94807	-0.221447	1.34275	1.51384	0.945426	1.16253	5.4594	5.52127	3.94807	6.40482	6.68379	5.46192		0.129364
237075_at	AI191591	Hs.27283	gamma-aminobutyric acid (GABA) A receptor, beta 1	2560	GABRB1	3.22918	3.39037	4.90188	4.90826	3.39479	3.39479	-0.161194	1.50709	1.51348	0.71361	1.68016	3.44561	3.54455	3.39479	4.15922	5.22471	4.90826	*	0.0150579
203323_at	BF197655	Hs.212332, Hs.603096	caveolin 2	858	CAV2	11.4898	11.6322	12.3714	12.3528	10.8426	10.8426	-0.14248	1.52887	1.51025	1.53287	1.59194	10.4593	10.5556	10.8426	11.9922	12.1476	12.3528	*	0.000574922
226510_at	BF435286	Hs.370299	HEAT repeat containing 5A	25938	HEATR5A	9.19933	9.45579	10.7279	10.7947	9.28457	9.28457	-0.256468	1.44334	1.51016	1.1144	1.28266	9.9234	9.97685	9.28457	11.0378	11.2595	10.7947	*	0.00741619
204821_at	NM_006994	Hs.167741	butyrophilin, subfamily 3, member A3	10384	BTN3A3	5.56588	6.13633	7.9911	7.82909	6.31933	6.31933	-0.570447	1.67176	1.50975	0.295868	0.319589	6.53649	6.56447	6.31933	6.83236	6.88406	7.82909		0.100584
211896_s_at	AF138302	Hs.694789	decorin	1634	DCN	12.4589	12.6111	14.1068	13.6236	12.1145	12.1145	-0.152189	1.9923	1.50907	-0.310533	-0.253039	12.7512	12.7501	12.1145	12.4406	12.497	13.6236		0.513191
1555947_at	AU116818	Hs.372003	family with sequence similarity 120A	23196	FAM120A	3.18872	3.03809	3.17742	4.69917	3.19025	3.19025	0.150629	-0.0128241	1.50892	-0.182591	-0.104383	3.41872	3.24348	3.19025	3.23613	3.1391	4.69917		0.468676
229317_at	BG231980					6.19935	6.62219	7.64256	7.68065	6.17201	6.17201	-0.422846	1.47055	1.50865	0.360355	0.63085	5.78689	6.21253	6.17201	6.14725	6.84338	7.68065		0.146656
235287_at	AW192700	Hs.119882	cyclin-dependent kinase 6	1021	CDK6	5.27406	6.19019	7.25624	7.4489	5.94069	5.94069	-0.916129	1.31555	1.50821	-0.266331	-1.3031	5.55345	5.78026	5.94069	5.28712	4.47715	7.4489		0.982881
242702_at	H10659	Hs.452864	methylmalonic aciduria (cobalamin deficiency) cblA type	166785	MMAA	4.01499	3.98732	5.84303	5.44115	3.93309	3.93309	0.0276634	1.90994	1.50805	0.696541	1.15558	3.9629	4.17517	3.93309	4.65945	5.33075	5.44115	*	0.0118983
213750_at	AA928506	Hs.401842	ribosomal L1 domain containing 1	26156	RSL1D1	7.89029	8.03169	9.26854	9.34073	7.8327	7.8327	-0.141403	1.43585	1.50803	1.5063	1.1421	7.67595	8.12051	7.8327	9.18226	9.26261	9.34073	*	0.000553184
238601_at	AI798207					8.04807	8.14554	8.97311	9.46212	7.95456	7.95456	-0.0974762	1.01855	1.50756	1.3521	1.42458	7.71586	7.74604	7.95456	9.06796	9.17062	9.46212	*	0.000518819
215223_s_at	W46388	Hs.487046	superoxide dismutase 2, mitochondrial	6648	SOD2	9.06884	9.05319	10.5139	10.2926	8.78662	8.78662	0.0156438	1.72732	1.50601	-0.289416	-0.0208686	8.84806	8.66229	8.78662	8.55864	8.64142	10.2926		0.521082
205174_s_at	NM_012413	Hs.79033	glutaminyl-peptide cyclotransferase (glutaminyl cyclase)	25797	QPCT	8.6483	8.77645	9.13621	9.22984	7.72384	7.72384	-0.128151	1.41237	1.50599	0.415007	0.208688	7.93412	8.15467	7.72384	8.34913	8.36336	9.22984		0.0884539
221705_s_at	BC005934	Hs.632428	suppressor of IKK epsilon	80143	SIKE	7.12858	7.43078	7.79522	7.84291	6.33711	6.33711	-0.302208	1.45811	1.5058	-0.377436	-0.998613	5.69842	5.56054	6.33711	5.32098	4.56192	7.84291		0.968213
221589_s_at	AW612403	Hs.293970	aldehyde dehydrogenase 6 family, member A1	4329	ALDH6A1	7.49596	7.83108	8.97867	9.10646	7.60074	7.60074	-0.335128	1.37793	1.50572	0.260143	0.881313	7.70896	7.80188	7.60074	7.9691	8.68319	9.10646		0.0588691
1558906_a_at	BC019858					4.83362	4.69683	5.50681	6.29691	4.79153	4.79153	0.13679	0.71528	1.50538	0.00496896	0.473479	6.43085	5.5985	4.79153	6.43582	6.07198	6.29691		0.244417
231175_at	N48613	Hs.582993	chromosome 6 open reading frame 65	221336	C6orf65	6.88286	7.0143	7.93059	7.82295	6.31777	6.31777	-0.131437	1.61281	1.50518	0.699061	0.829265	6.45298	6.57134	6.31777	7.15204	7.40061	7.82295	*	0.00842298
238441_at	AI928203					3.32898	3.52889	3.61622	4.43377	2.92938	2.92938	-0.199918	0.68684	1.50439	0.817473	0.946167	3.22468	3.50014	2.92938	4.04215	4.44631	4.43377	*	0.00674978
203309_s_at	NM_000195	Hs.404568	Hermansky-Pudlak syndrome 1	3257	HPS1	3.89116	3.44023	5.19968	5.1379	3.63365	3.63365	0.450928	1.56603	1.50425	1.88679	1.4777	4.78874	5.00404	3.63365	6.67553	6.48173	5.1379		0.0653654
218180_s_at	NM_022772	Hs.55016	EPS8-like 2	64787	EPS8L2	5.88316	5.64971	8.39272	7.77181	6.26872	6.26872	0.233453	2.12399	1.50308	2.02179	2.1259	6.11129	6.28386	6.26872	8.13308	8.40976	7.77181	*	0.000614585
AFFX-HUMISGF3A/M97935_3_at	AFFX-HUMISGF3A/M97935_3	Hs.694776	signal transducer and activator of transcription 1, 91kDa	6772	STAT1	10.5203	10.3723	11.8288	11.8992	10.3965	10.3965	0.147925	1.43228	1.50265	0.746707	1.0919	10.2261	10.1085	10.3965	10.9728	11.2004	11.8992	*	0.0186576
210980_s_at	U47674	Hs.527412	N-acylsphingosine amidohydrolase (acid ceramidase) 1	427	ASAH1	10.5442	10.5228	11.3085	11.6139	10.1121	10.1121	0.0213861	1.19636	1.50176	0.930959	1.09562	9.8033	9.84768	10.1121	10.7343	10.9433	11.6139	*	0.0140738
213424_at	AB020702	Hs.6224	KIAA0895 protein	23366	KIAA0895	3.609	3.57189	3.648	5.18133	3.67991	3.67991	0.0371132	-0.0319059	1.50143	0.201532	0.233579	3.5254	3.81238	3.67991	3.72693	4.04596	5.18133		0.223961
210241_s_at	AB007458	Hs.274329	TP53 activated protein 1	11257	TP53AP1	5.53069	5.77329	8.1069	8.02054	6.52053	6.52053	-0.242605	1.58638	1.50002	1.13175	1.19758	6.10411	6.05034	6.52053	7.23586	7.24792	8.02054	*	0.0129732
207063_at	NM_018542	Hs.138453	chromosome Y open reading frame 14	55410	CYorf14	5.56484	4.98222	6.2492	6.05837	4.56322	4.56322	0.582613	1.68598	1.49516	0.457017	1.05735	6.10473	5.87652	4.56322	6.56175	6.93387	6.05837		0.138512
238782_at	BE877955					2.7253	2.71571	5.11225	4.39944	2.90475	2.90475	0.00959033	2.2075	1.49469	1.70599	2.24056	4.3032	3.71198	2.90475	6.00919	5.95254	4.39944		0.0526134
236321_at	AW439843	Hs.399980	hypothetical protein LOC285550	285550	LOC285550	7.61041	7.52886	9.60025	9.3355	7.84294	7.84294	0.0815448	1.75731	1.49256	1.02701	1.45888	7.50946	7.52088	7.84294	8.53647	8.97976	9.3355	*	0.00657441
209030_s_at	NM_014333	Hs.370510	cell adhesion molecule 1	23705	CADM1	7.77219	7.93719	8.92653	8.65314	7.16192	7.16192	-0.165	1.76461	1.49122	0.365175	0.520145	7.87006	7.84776	7.16192	8.23523	8.36791	8.65314	*	0.0395112
203435_s_at	NM_007287	Hs.307734	membrane metallo-endopeptidase	4311	MME	9.62287	9.53743	11.4777	11.0185	9.52783	9.52783	0.0854382	1.94987	1.49069	0.550434	0.470935	9.44159	9.62705	9.52783	9.99202	10.098	11.0185		0.0643221
227943_at	AI798680					5.55911	5.45214	6.67766	6.48116	4.99213	4.99213	0.106973	1.68553	1.48903	0.540653	1.47695	6.47931	5.97548	4.99213	7.01996	7.45242	6.48116		0.0875398
1567032_s_at	X78928	Hs.655967	zinc finger protein 160	90338	ZNF160	5.19099	5.74708	6.9386	6.77164	5.28434	5.28434	-0.556097	1.65425	1.4873	0.628346	-1.69498	5.72184	5.96377	5.28434	6.35018	4.26878	6.77164		0.869186
214454_at	NM_014244	Hs.591725	ADAM metallopeptidase with thrombospondin type 1 motif, 2	9509	ADAMTS2	6.48238	6.55703	8.15343	8.02694	6.54135	6.54135	-0.0746481	1.61208	1.48558	1.19659	1.04536	7.00505	6.80045	6.54135	8.20164	7.84581	8.02694	*	0.00182182
210121_at	AF288390	Hs.518834	UDP-Gal:betaGlcNAc beta 1,3-galactosyltransferase, polypeptide 2	8707	B3GALT2	3.17458	3.08373	6.14836	4.67356	3.18906	3.18906	0.0908467	2.9593	1.4845	-0.371083	-0.100687	4.4013	4.72109	3.18906	4.03022	4.62041	4.67356		0.544302
223195_s_at	BF131886	Hs.469543	sestrin 2	83667	SESN2	8.35892	8.05751	9.88123	9.54826	8.06545	8.06545	0.301411	1.81579	1.48281	0.752987	0.407191	8.72973	8.49358	8.06545	9.48271	8.90077	9.54826	*	0.0358
203723_at	NM_002221	Hs.528087, Hs.659396	inositol 1,4,5-trisphosphate 3-kinase B	3707	ITPKB	4.07697	4.22976	6.90237	6.44947	4.96966	4.96966	-0.152791	1.9327	1.47981	1.63933	1.03061	4.94974	5.51704	4.96966	6.58907	6.54765	6.44947	*	0.00190741
219561_at	NM_016429	Hs.408434	coatomer protein complex, subunit zeta 2	51226	COPZ2	9.82961	9.88647	11.353	11.3081	9.82856	9.82856	-0.0568674	1.52443	1.47956	1.14947	1.05091	9.81821	9.85545	9.82856	10.9677	10.9064	11.3081	*	0.000613039
228889_at	BF223658	Hs.496755	chromosome 14 open reading frame 128	84837	C14orf128	3.12196	3.97618	6.91255	5.8814	4.4023	4.4023	-0.854214	2.51025	1.4791	1.33417	1.39206	5.06852	5.00072	4.4023	6.40269	6.39278	5.8814	*	0.00680154
230071_at	AI333326	Hs.128199	septin 11	55752	SEP11	9.99476	10.0668	12.0732	11.8414	10.3631	10.3631	-0.0720357	1.71005	1.47825	0.817875	-0.233456	10.7686	10.6749	10.3631	11.5865	10.4414	11.8414		0.199322
215785_s_at	AL161999	Hs.519702	cytoplasmic FMR1 interacting protein 2	26999	CYFIP2	6.29137	6.25845	9.94936	9.33856	7.86056	7.86056	0.0329176	2.08881	1.478	1.45388	1.74419	7.27371	6.87863	7.86056	8.7276	8.62282	9.33856	*	0.0126097
224568_x_at	AW005982	Hs.642877	metastasis associated lung adenocarcinoma transcript 1 (non-coding RNA)	378938	MALAT1	9.71825	10.8581	9.8272	9.61911	8.1416	8.1416	-1.13982	1.6856	1.47751	0.226471	-0.506741	9.93124	8.998	8.1416	10.1577	8.49126	9.61911		0.605449
213737_x_at	AI620911	Hs.169639, Hs.510812, Hs.525714	golgi autoantigen, golgin subfamily a, 8G	283768	GOLGA8G	8.03062	8.62002	9.09252	9.06348	7.58794	7.58794	-0.589395	1.50458	1.47554	0.846745	0.990529	9.34895	9.50691	7.58794	10.1957	10.4974	9.06348		0.216983
205590_at	NM_005739	Hs.591127	RAS guanyl releasing protein 1 (calcium and DAG-regulated)	10125	RASGRP1	5.2736	5.61187	7.36963	6.92387	5.45078	5.45078	-0.338272	1.91885	1.47309	0.317757	0.880022	6.06642	6.06155	5.45078	6.38417	6.94158	6.92387	*	0.0315053
230715_at	AI138969	Hs.455089	KIAA1729 protein	85460	KIAA1729	3.71501	3.59519	4.85862	4.41057	2.94053	2.94053	0.119825	1.91809	1.47005	0.882122	1.01417	3.50776	3.9537	2.94053	4.38988	4.96787	4.41057	*	0.032423
212111_at	AA628051	Hs.523855	syntaxin 12	23673	STX12	10.0863	10.0764	11.6597	11.418	9.95056	9.95056	0.00986608	1.70913	1.46747	1.59801	1.13285	9.80078	10.1605	9.95056	11.3988	11.2934	11.418	*	0.000230247
217867_x_at	NM_012105	Hs.529408	beta-site APP-cleaving enzyme 2	25825	BACE2	8.98052	8.59167	9.99612	9.8743	8.40933	8.40933	0.388849	1.58679	1.46497	0.881741	1.12532	9.0389	8.77203	8.40933	9.92064	9.89735	9.8743	*	0.00319417
210886_x_at	AB007457	Hs.274329	TP53 activated protein 1	11257	TP53AP1	6.58626	6.49658	9.1683	8.8434	7.37858	7.37858	0.0896751	1.78972	1.46482	1.10632	1.11749	7.05286	7.29737	7.37858	8.15917	8.41485	8.8434	*	0.00522264
230282_at	AI081590					2.36097	2.36872	3.76348	3.28326	1.82102	1.82102	-0.00775268	1.94246	1.46224	1.32764	1.14271	2.70135	2.9853	1.82102	4.02899	4.12801	3.28326	*	0.0408711
223748_at	AF336127	Hs.105607	solute carrier family 4, sodium borate transporter, member 11	83959	SLC4A11	4.87457	4.50109	6.11184	5.95623	4.49495	4.49495	0.373476	1.61689	1.46128	1.74443	2.19538	4.10604	4.27929	4.49495	5.85047	6.47467	5.95623	*	0.0012848
217432_s_at	AF179281	Hs.460960	iduronate 2-sulfatase (Hunter syndrome)	3423	IDS	6.26384	6.20254	8.10293	8.02384	6.56337	6.56337	0.0612995	1.53955	1.46047	1.24584	1.80331	5.94516	5.36257	6.56337	7.191	7.16587	8.02384	*	0.0281972
228713_s_at	AI742586	Hs.18788	hydroxysteroid (17-beta) dehydrogenase 14	51171	HSD17B14	5.54477	5.61581	7.25625	7.00685	5.54795	5.54795	-0.0710432	1.7083	1.4589	1.48587	0.925871	5.08087	4.80701	5.54795	6.56674	5.73288	7.00685	*	0.0403832
236270_at	AI806528	Hs.77810	nuclear factor of activated T-cells, cytoplasmic, calcineurin-dependent 4	4776	NFATC4	5.33363	4.90146	7.17565	6.80067	5.34329	5.34329	0.432172	1.83236	1.45738	0.0135517	0.323939	6.60425	6.4752	5.34329	6.6178	6.79914	6.80067		0.213776
239159_at	AI084086	Hs.463278	golgi SNAP receptor complex member 2	9570	GOSR2	4.54416	4.42502	6.32851	5.85445	4.39964	4.39964	0.119146	1.92887	1.45481	0.584628	0.853272	5.23338	5.08059	4.39964	5.81801	5.93386	5.85445	*	0.0203062
219771_at	NM_017752	Hs.351798	TBC1 domain family, member 8B (with GRAM domain)	54885	TBC1D8B	6.99886	6.7912	8.57486	8.4487	6.99507	6.99507	0.207655	1.57979	1.45363	1.04644	1.00813	7.3969	7.36027	6.99507	8.44333	8.3684	8.4487	*	0.000867325
205602_x_at	NM_002783	Hs.654467	pregnancy specific beta-1-glycoprotein 7	5676	PSG7	8.24776	8.58698	10.1257	9.92259	8.46898	8.46898	-0.339219	1.65671	1.45361	1.22222	1.15594	8.68129	8.74104	8.46898	9.90351	9.89698	9.92259	*	0.000103593
228917_at	AI798769					3.70281	3.53892	5.03272	4.51973	3.06926	3.06926	0.163896	1.96346	1.45047	0.77316	0.636331	4.59408	4.75603	3.06926	5.36724	5.39236	4.51973		0.192575
212338_at	AA621962	Hs.658000	myosin ID	4642	MYO1D	7.89805	7.63203	9.03875	8.93694	7.48886	7.48886	0.266021	1.54989	1.44809	0.876244	1.02185	8.65916	8.12874	7.48886	9.5354	9.1506	8.93694	*	0.0429041
227478_at	BF739885	Hs.435458	SET binding protein 1	26040	SETBP1	5.39713	5.67328	7.49452	7.32103	5.87642	5.87642	-0.276147	1.6181	1.44461	1.04198	1.4947	6.00394	5.82804	5.87642	7.04592	7.32274	7.32103	*	0.000233295
205390_s_at	NM_000037	Hs.654438, Hs.667377	ankyrin 1, erythrocytic	286	ANK1	3.87307	3.58071	6.70013	6.60892	5.16449	5.16449	0.292358	1.53564	1.44443	0.755028	1.35763	5.86159	5.46303	5.16449	6.61662	6.82066	6.60892	*	0.00514427
209348_s_at	AF055376	Hs.134859	v-maf musculoaponeurotic fibrosarcoma oncogene homolog (avian)	4094	MAF	4.894	5.11194	7.33432	6.61026	5.1659	5.1659	-0.217947	2.16842	1.44436	0.287339	0.369527	5.36168	5.63319	5.1659	5.64902	6.00272	6.61026		0.0879164
213247_at	AA716107	Hs.29040, Hs.522334, Hs.606771	sushi, von Willebrand factor type A, EGF and pentraxin domain containing 1	79987	SVEP1	7.77348	7.87367	9.78819	9.41782	7.97699	7.97699	-0.100191	1.8112	1.44083	1.32925	1.43262	8.20882	8.1543	7.97699	9.53807	9.58692	9.41782	*	8.36903e-05
225573_at	AL518293	Hs.441378	acyl-Coenzyme A dehydrogenase family, member 11	84129	ACAD11	6.59365	6.55859	8.0644	7.80501	6.36702	6.36702	0.0350618	1.69738	1.43798	1.51197	1.71035	6.47065	6.42447	6.36702	7.98263	8.13482	7.80501	*	9.98781e-05
225160_x_at	AI952357	Hs.484551	hypothetical protein MGC5370	84825	MGC5370	8.97403	8.94676	11.2828	10.937	9.50144	9.50144	0.0272722	1.78135	1.43555	0.946132	1.10303	9.09659	8.74786	9.50144	10.0427	9.85089	10.937	*	0.0437124
202812_at	NM_000152	Hs.1437	glucosidase, alpha; acid (Pompe disease, glycogen storage disease type II)	2548	GAA	6.37377	5.32139	7.22827	7.11943	5.684	5.684	1.05238	1.54427	1.43542	1.25759	1.42532	5.79326	5.53227	5.684	7.05085	6.95758	7.11943	*	0.000103228
215719_x_at	X83493	Hs.244139	Fas (TNF receptor superfamily, member 6)	355	FAS	9.85459	10.0172	11.353	11.0624	9.62814	9.62814	-0.162635	1.72482	1.43423	0.606882	0.787056	9.17527	9.04584	9.62814	9.78215	9.83289	11.0624		0.106579
213496_at	AW592563	Hs.13245	plasticity related gene 1	9890	LPPR4	7.10548	7.26695	10.5717	10.3744	8.94771	8.94771	-0.16147	1.62399	1.42666	0.289416	0.334795	8.30756	8.37347	8.94771	8.59697	8.70827	10.3744		0.324948
226583_at	AL560962	Hs.44817	FLJ40142 protein	400073	FLJ40142	4.44272	4.47318	6.04034	5.90582	4.47936	4.47936	-0.0304641	1.56098	1.42646	0.592588	0.915393	5.88514	6.06001	4.47936	6.47773	6.9754	5.90582		0.171559
228481_at	BG541187	Hs.136348, Hs.664318	periostin, osteoblast specific factor	10631	POSTN	2.3777	2.34743	4.61575	3.76392	2.33914	2.33914	0.030268	2.27661	1.42478	0.578868	0.380113	7.12798	6.86551	2.33914	7.70685	7.24563	3.76392		0.710251
226021_at	AW150720	Hs.244940	retinol dehydrogenase 10 (all-trans)	157506	RDH10	10.7859	10.745	13.1455	12.7704	11.3472	11.3472	0.0409001	1.7983	1.42316	1.2127	1.25986	10.7976	10.9015	11.3472	12.0103	12.1613	12.7704	*	0.0106252
222665_at	AK000672	Hs.145386	family with sequence similarity 82, member B	51115	FAM82B	7.60397	7.61656	9.03931	8.92812	7.50563	7.50563	-0.0125866	1.53368	1.42249	1.27951	1.47305	7.31502	7.4987	7.50563	8.59453	8.97175	8.92812	*	0.000492286
226709_at	BE858548	Hs.13305	roundabout, axon guidance receptor, homolog 2 (Drosophila)	6092	ROBO2	3.15403	2.49276	6.07855	5.56615	4.14583	4.14583	0.661268	1.93272	1.42032	0.755003	0.417525	4.98242	4.57909	4.14583	5.73742	4.99661	5.56615		0.058553
202730_s_at	NM_014456	Hs.232543	programmed cell death 4 (neoplastic transformation inhibitor)	27250	PDCD4	7.51317	7.47812	8.95166	8.80216	7.3833	7.3833	0.0350435	1.56837	1.41886	0.613361	0.630876	6.47942	6.48777	7.3833	7.09278	7.11864	8.80216		0.237799
217220_at	AL050153	Hs.516864	DKFZP586K1520 protein	26106	DKFZP586K1520	7.98271	7.72134	9.83087	9.51623	8.10076	8.10076	0.26137	1.73011	1.41547	0.0837699	0.250137	8.60298	8.32118	8.10076	8.68675	8.57132	9.51623		0.153099
203066_at	NM_014863	Hs.287537	B cell RAG associated protein	51363	GALNAC4S-6ST	7.35717	7.38047	9.70544	9.42801	8.01296	8.01296	-0.0233066	1.69249	1.41505	0.899053	0.811452	7.88725	8.20182	8.01296	8.7863	9.01327	9.42801	*	0.00756202
208296_x_at	NM_014350	Hs.656274	tumor necrosis factor, alpha-induced protein 8	25816	TNFAIP8	8.59188	8.68802	10.3184	10.1736	8.7654	8.7654	-0.0961373	1.55295	1.40818	0.219492	0.159704	8.16423	8.38665	8.7654	8.38373	8.54636	10.1736		0.375334
238199_x_at	AI708524		OK/SW-cl.16	440552	LOC440552	6.38012	6.39906	6.73193	6.49467	5.09115	5.09115	-0.0189426	1.64078	1.40351	-0.137036	0.0632117	6.93384	6.9356	5.09115	6.79681	6.99881	6.49467		0.521601
219213_at	NM_021219	Hs.517227	junctional adhesion molecule 2	58494	JAM2	3.28567	3.2775	6.0192	5.23066	3.83048	3.83048	0.00816642	2.18872	1.40018	1.66575	2.5329	4.61662	4.0937	3.83048	6.28236	6.62661	5.23066	*	0.0176264
201444_s_at	NM_005765	Hs.495960	ATPase, H+ transporting, lysosomal accessory protein 2	10159	ATP6AP2	11.8268	11.8598	13.1957	13.0851	11.6865	11.6865	-0.032937	1.50922	1.39861	0.649019	0.595079	10.9814	10.9731	11.6865	11.6304	11.5682	13.0851		0.183914
219891_at	NM_017712	Hs.131776	pyroglutamyl-peptidase I	54858	PGPEP1	5.29882	4.32711	7.03602	6.59595	5.199	5.199	0.971708	1.83702	1.39695	1.53957	1.49486	5.05111	5.30376	5.199	6.59068	6.79862	6.59595	*	0.000123641
220041_at	NM_025163	Hs.518403	phosphatidylinositol glycan anchor biosynthesis, class Z	80235	PIGZ	3.20816	3.19923	5.46434	4.60315	3.20691	3.20691	0.00892733	2.25743	1.39624	1.59573	1.93298	5.14951	4.92793	3.20691	6.74523	6.86091	4.60315		0.161403
238133_at	AW051597	Hs.657434	netrin G1	22854	NTNG1	4.20286	4.75529	5.68671	5.56108	4.16551	4.16551	-0.552425	1.5212	1.39557	1.07724	1.71993	5.02348	4.43167	4.16551	6.10073	6.1516	5.56108	*	0.0115121
212067_s_at	AL573058	Hs.524224	complement component 1, r subcomponent	715	C1R	10.4074	10.311	11.6299	11.2966	9.90421	9.90421	0.096377	1.72566	1.39235	-0.140335	-0.70924	10.4059	10.47	9.90421	10.2656	9.76078	11.2966		0.728598
221139_s_at	NM_015989	Hs.279815	cysteine sulfinic acid decarboxylase	51380	CSAD	6.18727	6.48079	7.48094	7.24701	5.85468	5.85468	-0.293519	1.62627	1.39234	0.722542	1.63139	6.91186	6.23303	5.85468	7.6344	7.86442	7.24701	*	0.0251449
202073_at	AV757675	Hs.332706, Hs.695379	optineurin	10133	OPTN	8.78751	8.32224	10.5043	10.2893	8.89931	8.89931	0.465273	1.60497	1.39002	0.839909	1.36581	8.82018	8.60863	8.89931	9.66009	9.97443	10.2893	*	0.00399344
208485_x_at	NM_003879	Hs.390736	CASP8 and FADD-like apoptosis regulator	8837	CFLAR	7.3103	7.4791	8.34646	8.14254	6.75426	6.75426	-0.168799	1.5922	1.38828	0.998779	0.355471	6.94529	6.94509	6.75426	7.94407	7.30056	8.14254	*	0.0251326
218346_s_at	NM_014454	Hs.591336	sestrin 1	27244	SESN1	6.93893	6.92616	9.57018	9.12074	7.73278	7.73278	0.012772	1.8374	1.38797	0.851119	1.44413	7.35109	6.94848	7.73278	8.20221	8.39262	9.12074	*	0.027022
226804_at	AI632223	Hs.268874	family with sequence similarity 20, member A	54757	FAM20A	2.27956	2.2687	4.95959	3.66023	2.27968	2.27968	0.0108593	2.67992	1.38056	-0.943134	0.013936	3.4213	2.3169	2.27968	2.47816	2.33083	3.66023		0.80259
229991_s_at	AI167292	Hs.592224	synaptotagmin-like 4 (granuphilin-a)	94121	SYTL4	4.84435	4.83402	6.61041	6.2528	4.87691	4.87691	0.0103291	1.7335	1.37589	1.84864	2.085	4.66431	4.65932	4.87691	6.51295	6.74432	6.2528	*	0.000371175
213388_at	H15535	Hs.647804	similar to phosphodiesterase 4D interacting protein isoform 2	727942	LOC727942	7.22486	7.37834	8.93403	8.75533	7.38317	7.38317	-0.153481	1.55086	1.37216	0.877638	0.97514	7.51882	7.88193	7.38317	8.39645	8.85707	8.75533	*	0.00623268
224690_at	BG432350	Hs.143736, Hs.593629	chromosome 20 open reading frame 108	116151	C20orf108	9.48102	9.24053	11.8182	11.5969	10.2252	10.2252	0.240491	1.59293	1.3717	1.19964	1.29938	10.1758	10.2094	10.2252	11.3754	11.5088	11.5969	*	4.04201e-05
223196_s_at	AL136551	Hs.469543	sestrin 2	83667	SESN2	7.17937	6.84418	8.70258	8.47624	7.10614	7.10614	0.335192	1.59644	1.3701	0.91885	1.17358	7.62001	7.36896	7.10614	8.53886	8.54255	8.47624	*	0.00153118
238461_at	AA228031	Hs.655608	eukaryotic translation initiation factor 4E family member 3	317649	EIF4E3	3.87774	3.64353	5.73976	5.37551	4.01173	4.01173	0.234205	1.72803	1.36378	-0.00760411	0.497181	4.00937	3.62567	4.01173	4.00176	4.12285	5.37551		0.248235
204964_s_at	NM_005086	Hs.183428	sarcospan (Kras oncogene-associated gene)	8082	SSPN	6.31033	6.22153	7.43431	7.08292	5.72128	5.72128	0.0888031	1.71304	1.36164	0.484076	-0.250226	6.6817	6.43624	5.72128	7.16578	6.18602	7.08292		0.279864
210224_at	AF031469	Hs.101840	major histocompatibility complex, class I-related	3140	MR1	6.64801	6.71116	8.4592	8.28088	6.9211	6.9211	-0.0631455	1.5381	1.35978	1.06349	1.00621	6.6669	6.7498	6.9211	7.73039	7.756	8.28088	*	0.00417684
201050_at	NM_012268	Hs.257008	phospholipase D family, member 3	23646	PLD3	8.86341	8.69703	10.7625	10.4488	9.09131	9.09131	0.166376	1.67121	1.35753	1.09529	0.990685	8.95167	8.76738	9.09131	10.047	9.75806	10.4488	*	0.00656239
209185_s_at	AF073310	Hs.442344	insulin receptor substrate 2	8660	IRS2	10.3209	10.4398	11.4543	11.2394	9.88476	9.88476	-0.11883	1.56957	1.35469	0.84935	0.998904	10.1763	10.2094	9.88476	11.0256	11.2083	11.2394	*	0.0009642
218975_at	NM_015719	Hs.235368	collagen, type V, alpha 3	50509	COL5A3	6.9742	6.59378	6.73474	6.26048	4.90639	4.90639	0.38042	1.82835	1.35409	-0.277508	0.511446	6.93036	6.60096	4.90639	6.65285	7.11241	6.26048		0.475904
201294_s_at	N24643	Hs.446017	WD repeat and SOCS box-containing 1	26118	WSB1	7.21702	7.47693	7.78604	7.16851	5.81838	5.81838	-0.259911	1.96766	1.35014	0.185068	-0.580069	8.08192	7.96188	5.81838	8.26698	7.38181	7.16851		0.713852
210484_s_at	BC005043	Hs.655801	hypothetical protein MGC31957	254896	MGC31957	3.74395	3.72411	5.52467	5.13784	3.78891	3.78891	0.0198414	1.73576	1.34893	0.987922	0.409154	4.09572	4.04352	3.78891	5.08365	4.45268	5.13784	*	0.0187398
201149_s_at	U67195	Hs.644633	TIMP metallopeptidase inhibitor 3 (Sorsby fundus dystrophy, pseudoinflammatory)	7078	TIMP3	11.6154	11.8111	12.8291	12.3192	10.9704	10.9704	-0.195647	1.85873	1.34879	0.785674	0.0838261	10.2228	9.82799	10.9704	11.0085	9.91182	12.3192		0.392554
229310_at	BE465475	Hs.130593	kelch-like 29 (Drosophila)	114818	KLHL29	7.64703	7.59316	9.9268	9.54057	8.1971	8.1971	0.0538647	1.7297	1.34346	0.838214	0.515604	8.54896	8.92356	8.1971	9.38717	9.43917	9.54057	*	0.0137948
215324_at	AA343027	Hs.201340	sema domain, immunoglobulin domain (Ig), short basic domain, secreted, (semaphorin) 3D	223117	SEMA3D	3.50471	2.60119	5.73433	5.35823	4.01756	4.01756	0.90352	1.71677	1.34066	-0.131713	-1.30942	4.90698	4.7196	4.01756	4.77527	3.41019	5.35823		0.96063
202638_s_at	NM_000201	Hs.643447	intercellular adhesion molecule 1 (CD54), human rhinovirus receptor	3383	ICAM1	6.27695	5.89472	8.59203	8.35263	7.01598	7.01598	0.382227	1.57605	1.33665	-0.505256	0.497606	6.86163	6.24349	7.01598	6.35638	6.7411	8.35263		0.536175
221590_s_at	AF130089	Hs.293970	aldehyde dehydrogenase 6 family, member A1	4329	ALDH6A1	3.31331	3.24466	5.55053	4.66278	3.3262	3.3262	0.0686495	2.22433	1.33658	0.176647	0.184535	3.332	3.47023	3.3262	3.50865	3.65477	4.66278		0.196811
228438_at	AI948599	Hs.667156	transient receptor potential cation channel, subfamily A, member 1	8989	TRPA1	5.83507	5.52831	6.94964	6.68965	5.35911	5.35911	0.306761	1.59053	1.33054	0.136751	0.755971	6.19435	6.24785	5.35911	6.3311	7.00382	6.68965		0.0997217
213364_s_at	AI052536	Hs.188634	sorting nexin 1	6642	SNX1	7.92884	8.10762	9.76922	9.59359	8.26425	8.26425	-0.178783	1.50497	1.32934	0.646081	0.983087	8.42629	8.53475	8.26425	9.07237	9.51784	9.59359	*	0.00546737
230636_s_at	AI458659	Hs.150557, Hs.602267	Kruppel-like factor 9	687	KLF9	2.87527	2.85277	4.56022	4.32322	2.99639	2.99639	0.0225032	1.56382	1.32683	0.35916	0.223477	4.88602	4.56284	2.99639	5.24518	4.78632	4.32322		0.377167
209031_at	AL519710	Hs.370510	cell adhesion molecule 1	23705	CADM1	7.70411	7.60445	9.06544	8.5478	7.2211	7.2211	0.0996632	1.84435	1.3267	0.426246	0.6313	8.26025	8.2863	7.2211	8.6865	8.9176	8.5478		0.0962988
220049_s_at	NM_025239	Hs.532279	programmed cell death 1 ligand 2	80380	PDCD1LG2	8.59484	8.87954	9.11385	8.69949	7.37691	7.37691	-0.2847	1.73694	1.32258	0.929109	0.488164	7.48452	7.43456	7.37691	8.41363	7.92273	8.69949	*	0.0162767
229581_at	AI694118		similar to slit homolog 1	392617	LOC392617	7.57643	7.04056	8.64583	8.20263	6.88255	6.88255	0.535873	1.76328	1.32007	0.146052	0.305639	7.04572	6.74989	6.88255	7.19177	7.05553	8.20263		0.187361
232021_at	AI864273	Hs.259347	glycosyltransferase 8 domain containing 3	283464	GLT8D3	5.32344	5.46037	6.40191	6.19389	4.87425	4.87425	-0.136928	1.52766	1.31964	0.509899	0.237663	4.20625	4.07057	4.87425	4.71615	4.30823	6.19389		0.331661
204955_at	NM_006307	Hs.15154	sushi-repeat-containing protein, X-linked	8406	SRPX	10.5307	10.5833	11.7152	11.4712	10.1618	10.1618	-0.0526037	1.55342	1.30938	0.759271	0.782927	9.77918	10.0825	10.1618	10.5385	10.8654	11.4712	*	0.0329099
46142_at	AI003763	Hs.71912	transmembrane protein 112	64788	TMEM112	6.19279	6.09716	7.83647	7.57819	6.27647	6.27647	0.0956307	1.55999	1.30171	0.784558	1.1828	6.12169	5.80329	6.27647	6.90625	6.98609	7.57819	*	0.0126778
205540_s_at	NM_016656	Hs.50282	Ras-related GTP binding B	10325	RRAGB	4.75459	4.04103	6.80593	6.47522	5.18449	5.18449	0.71356	1.62144	1.29073	0.0703391	0.841474	3.79111	3.79255	5.18449	3.86145	4.63403	6.47522		0.462101
227948_at	AI949549	Hs.117835	FYVE, RhoGEF and PH domain containing 4	121512	FGD4	6.25424	6.37576	7.6626	7.13521	5.84509	5.84509	-0.121513	1.81752	1.29012	0.971701	0.633392	7.8735	8.07843	5.84509	8.8452	8.71182	7.13521		0.343851
235191_at	BE780373	Hs.565253	hypothetical protein LOC148189	148189	LOC148189	5.0796	5.09219	6.7225	6.35983	5.07236	5.07236	-0.0125873	1.65014	1.28747	0.320447	0.573812	6.4183	6.42878	5.07236	6.73875	7.00259	6.35983		0.210031
209652_s_at	BC001422	Hs.252820	placental growth factor, vascular endothelial growth factor-related protein	5228	PGF	4.6974	4.52381	7.66644	6.24412	4.958	4.958	0.173589	2.70844	1.28612	1.1633	0.384436	4.29131	4.58423	4.958	5.45461	4.96866	6.24412		0.0870805
1568765_at	BC020765	Hs.414795	serpin peptidase inhibitor, clade E (nexin, plasminogen activator inhibitor type 1), member 1	5054	SERPINE1	4.14997	6.60349	6.0595	5.41798	4.13917	4.13917	-2.45352	1.92033	1.27881	1.90819	1.6968	6.78477	6.8851	4.13917	8.69296	8.5819	5.41798		0.309656
1561948_at	AI793340	Hs.632547	coenzyme Q10 homolog B (S. cerevisiae)	80219	COQ10B	2.8935	2.99378	4.63115	4.32301	3.04429	3.04429	-0.100273	1.58685	1.27872	1.01763	1.64537	3.66503	3.15712	3.04429	4.68267	4.80249	4.32301	*	0.00535047
201893_x_at	AF138300	Hs.694789	decorin	1634	DCN	12.7915	12.9871	14.48	13.9608	12.6867	12.6867	-0.195677	1.7933	1.27405	-0.151007	-0.234242	13.0522	13.1706	12.6867	12.9012	12.9364	13.9608		0.475632
209668_x_at	D50579	Hs.282975	carboxylesterase 2 (intestine, liver)	8824	CES2	6.93339	6.85486	9.47665	8.94278	7.67167	7.67167	0.0785276	1.80498	1.27111	1.25946	0.856007	6.93643	6.99948	7.67167	8.19588	7.85548	8.94278	*	0.0470677
203106_s_at	NM_014396	Hs.592184	vacuolar protein sorting 41 homolog (S. cerevisiae)	27072	VPS41	3.25762	3.25197	5.15317	4.81445	3.54399	3.54399	0.00564666	1.60918	1.27046	0.734544	1.18596	3.79962	3.86291	3.54399	4.53416	5.04888	4.81445	*	0.00393082
226210_s_at	AI291123	Hs.525589, Hs.654863, Hs.655127	maternally expressed 3	55384	MEG3	7.12672	7.07419	7.9768	7.51195	6.24256	6.24256	0.0525239	1.73424	1.26939	1.49929	0.0498545	7.9808	7.79343	6.24256	9.48009	7.84328	7.51195		0.316154
224860_at	AL137489	Hs.7517	chromosome 9 open reading frame 123	90871	C9orf123	5.93207	5.70024	7.44487	6.99334	5.72415	5.72415	0.231829	1.72072	1.26918	0.530534	1.73024	5.3745	4.63106	5.72415	5.90503	6.36131	6.99334		0.0594971
218471_s_at	NM_024649	Hs.502915	Bardet-Biedl syndrome 1	582	BBS1	7.13418	7.19675	9.52759	9.26302	8.00171	8.00171	-0.0625751	1.52588	1.26131	0.945163	1.24216	7.50745	7.23883	8.00171	8.45262	8.48099	9.26302	*	0.029581
213509_x_at	AW157619	Hs.282975	carboxylesterase 2 (intestine, liver)	8824	CES2	7.76779	7.74685	10.0177	9.17153	7.91578	7.91578	0.0209352	2.1019	1.25576	1.25419	1.04986	7.6384	7.64897	7.91578	8.89258	8.69883	9.17153	*	0.00195806
204359_at	NM_013231	Hs.533710, Hs.624735, Hs.653324	fibronectin leucine rich transmembrane protein 2	23768	FLRT2	9.99564	10.0587	11.204	10.833	9.58276	9.58276	-0.0630341	1.62121	1.25021	1.25522	1.31078	9.12299	9.26716	9.58276	10.3782	10.5779	10.833	*	0.00254251
214762_at	BF340635	Hs.249227	ATPase, H+ transporting, lysosomal 13kDa, V1 subunit G2	534	ATP6V1G2	2.16062	2.15156	5.04014	3.41302	2.16771	2.16771	0.00906127	2.87243	1.24531	0.950664	0.596764	3.35237	3.89585	2.16771	4.30303	4.49262	3.41302		0.201175
211813_x_at	AF138303	Hs.694789	decorin	1634	DCN	12.081	12.1249	13.8749	13.1265	11.8826	11.8826	-0.0438638	1.99231	1.2439	-0.108286	-0.374167	12.2728	12.5055	11.8826	12.1645	12.1313	13.1265		0.534086
238115_at	T03492	Hs.483537	DnaJ (Hsp40) homolog, subfamily C, member 18	202052	DNAJC18	2.11267	2.11023	4.00765	3.35735	2.11653	2.11653	0.00244495	1.89112	1.24083	0.344114	0.408821	3.4308	3.11831	2.11653	3.77491	3.52713	3.35735		0.184151
201186_at	NM_002337	Hs.533136	low density lipoprotein receptor-related protein associated protein 1	4043	LRPAP1	9.65091	9.42944	11.1741	10.6565	9.41681	9.41681	0.221468	1.75726	1.23966	1.2661	0.742385	9.39897	9.79454	9.41681	10.6651	10.5369	10.6565	*	0.00132813
201309_x_at	U36189	Hs.36053, Hs.693784, Hs.694860	chromosome 5 open reading frame 13	9315	C5orf13	11.2552	11.3713	12.6639	12.3952	11.1594	11.1594	-0.116135	1.50443	1.23572	-0.55322	-0.65634	11.7973	11.6818	11.1594	11.2441	11.0255	12.3952		0.986025
230320_at	AW291696	Hs.436410	transforming growth factor beta regulator 1	84897	TBRG1	6.15202	6.25943	7.57938	7.15151	5.91583	5.91583	-0.107414	1.66355	1.23568	0.635665	1.18001	6.48826	6.19862	5.91583	7.12393	7.37862	7.15151	*	0.00522175
219432_at	NM_014556	Hs.646899, Hs.648745	Ellis van Creveld syndrome	2121	EVC	7.54925	7.42814	9.66072	9.05004	7.8147	7.8147	0.121112	1.84601	1.23534	1.04801	1.19735	7.86433	8.11214	7.8147	8.91234	9.30949	9.05004	*	0.00144423
210260_s_at	BC005352	Hs.656274	tumor necrosis factor, alpha-induced protein 8	25816	TNFAIP8	9.47092	9.64021	11.3921	11.0368	9.80148	9.80148	-0.169292	1.59059	1.23534	0.18819	0.259284	9.33114	9.37485	9.80148	9.51933	9.63413	11.0368		0.33344
227900_at	AV701750	Hs.430589	Cas-Br-M (murine) ecotropic retroviral transforming sequence b	868	CBLB	4.7673	4.38077	6.45753	5.92559	4.69215	4.69215	0.386531	1.76538	1.23344	0.799226	1.72792	5.52318	5.37065	4.69215	6.3224	7.09856	5.92559	*	0.043106
235159_at	AW296028	Hs.658637	transmembrane protein 140	55281	TMEM140	6.45938	6.66602	7.95138	7.58542	6.35457	6.35457	-0.206638	1.59681	1.23085	0.273946	0.678006	6.33722	6.64761	6.35457	6.61116	7.32561	7.58542		0.0775865
219136_s_at	NM_022773	Hs.71912	transmembrane protein 112	64788	TMEM112	4.43711	4.65154	6.15707	5.74576	4.51649	4.51649	-0.214432	1.64058	1.22927	1.47613	1.1914	5.19929	5.55236	4.51649	6.67542	6.74376	5.74576	*	0.0426581
219019_at	NM_018494	Hs.592290	leucine-rich repeats and death domain containing	55367	LRDD	4.10133	4.13804	6.03624	5.39364	4.16497	4.16497	-0.036708	1.87128	1.22867	1.11675	0.857128	5.1504	5.30305	4.16497	6.26714	6.16018	5.39364		0.0768127
223744_s_at	AF300796	Hs.10056	sialic acid acetylesterase	54414	SIAE	5.14797	5.14189	7.13526	6.1046	4.87875	4.87875	0.00608009	2.25652	1.22585	0.88685	0.413178	5.03593	4.62901	4.87875	5.92278	5.04219	6.1046		0.073245
213326_at	AU150319	Hs.20021	vesicle-associated membrane protein 1 (synaptobrevin 1)	6843	VAMP1	4.9013	4.72738	6.99006	6.63552	5.41808	5.41808	0.173917	1.57197	1.21743	0.792469	0.876118	6.43415	6.82895	5.41808	7.22662	7.70507	6.63552		0.139015
204864_s_at	NM_002184	Hs.532082	interleukin 6 signal transducer (gp130, oncostatin M receptor)	3572	IL6ST	7.34737	8.04709	9.60318	9.26806	8.0508	8.0508	-0.69972	1.55238	1.21726	-1.48649	-2.50507	7.67787	7.3685	8.0508	6.19138	4.86344	9.26806		0.521969
201295_s_at	BF111821	Hs.446017	WD repeat and SOCS box-containing 1	26118	WSB1	6.84833	7.15484	7.65387	7.06222	5.84821	5.84821	-0.306515	1.80567	1.21402	-0.495596	-0.793032	8.12749	7.60213	5.84821	7.63189	6.8091	7.06222		0.974482
211862_x_at	AF015451	Hs.390736	CASP8 and FADD-like apoptosis regulator	8837	CFLAR	7.88889	8.03035	8.99629	8.4766	7.26457	7.26457	-0.141463	1.73172	1.21203	1.03248	0.287191	7.36738	7.45658	7.26457	8.39986	7.74377	8.4766	*	0.0242316
239896_at	AW190479	Hs.645326	RAB guanine nucleotide exchange factor (GEF) 1 pseudogene	493754	LOC493754	5.26116	5.79908	7.72494	7.41216	6.20424	6.20424	-0.537926	1.5207	1.20792	0.391063	0.883126	6.23908	6.26836	6.20424	6.63014	7.15149	7.41216	*	0.0230165
219514_at	NM_012098	Hs.653262	angiopoietin-like 2	23452	ANGPTL2	4.75998	3.19841	6.61462	6.11304	4.91027	4.91027	1.56157	1.70435	1.20277	-0.534484	-0.931592	4.96091	4.56368	4.91027	4.42642	3.63208	6.11304		0.911549
1553569_at	NM_173705	Hs.445081	OAF homolog (Drosophila)	220323	OAF	14.8023	14.7903	15.1271	14.8146	13.6161	13.6161	0.0119461	1.51096	1.19849	-0.0805886	0.216194	14.7399	14.6039	13.6161	14.6593	14.8201	14.8146		0.282044
1553570_x_at	NM_173705	Hs.445081	OAF homolog (Drosophila)	220323	OAF	14.934	14.9544	15.266	14.9167	13.7259	13.7259	-0.0204008	1.54007	1.19084	-0.0878766	0.161281	15.09	14.9439	13.7259	15.0021	15.1052	14.9167		0.388339
223950_s_at	AL136585	Hs.655321	FLYWCH-type zinc finger 1	84256	FLYWCH1	6.53714	6.43018	7.95596	7.62752	6.43686	6.43686	0.106952	1.5191	1.19066	1.50237	1.16879	6.87362	6.97221	6.43686	8.37598	8.14099	7.62752	*	0.00949999
203886_s_at	NM_001998	Hs.198862	fibulin 2	2199	FBLN2	8.86208	7.96419	10.0021	9.57223	8.38181	8.38181	0.89789	1.62027	1.19042	0.465019	0.945364	8.5141	8.37412	8.38181	8.97912	9.31948	9.57223	*	0.00817555
204781_s_at	NM_000043	Hs.244139	Fas (TNF receptor superfamily, member 6)	355	FAS	9.42099	9.56881	10.9349	10.5387	9.34991	9.34991	-0.147816	1.58498	1.18878	1.178	0.871312	8.83831	9.13785	9.34991	10.0163	10.0092	10.5387	*	0.00931601
230336_at	AW665278	Hs.635289, Hs.655680	chromosome 2 open reading frame 27	29798	C2orf27	6.07807	5.96927	7.62606	7.31238	6.12397	6.12397	0.108795	1.50209	1.18841	0.506602	0.690621	4.98062	5.31294	6.12397	5.48722	6.00356	7.31238		0.282287
52255_s_at	AI984221	Hs.235368	collagen, type V, alpha 3	50509	COL5A3	7.97113	7.45159	7.87981	7.22235	6.04616	6.04616	0.519536	1.83365	1.17619	-0.292763	0.918881	8.46094	7.89865	6.04616	8.16817	8.81753	7.22235		0.525169
223940_x_at	AF132202	Hs.642877	metastasis associated lung adenocarcinoma transcript 1 (non-coding RNA)	378938	MALAT1	10.9912	11.7312	10.9066	10.5446	9.37474	9.37474	-0.740036	1.53185	1.16983	0.451817	-0.300004	10.3416	9.77752	9.37474	10.7934	9.47751	10.5446		0.420702
203998_s_at	AV723167	Hs.310545	synaptotagmin I	6857	SYT1	3.79336	5.34515	7.06815	6.57487	5.40795	5.40795	-1.55179	1.6602	1.16693	1.22163	0.861352	3.54994	3.40271	5.40795	4.77157	4.26406	6.57487		0.319083
242358_at	AW024656					5.13143	5.18526	6.8927	6.50334	5.34303	5.34303	-0.0538284	1.54967	1.1603	0.622069	1.27541	6.42527	6.5663	5.34303	7.04734	7.84171	6.50334		0.136413
200923_at	NM_005567	Hs.514535	lectin, galactoside-binding, soluble, 3 binding protein	3959	LGALS3BP	8.30253	8.12046	9.81783	9.46119	8.30771	8.30771	0.182077	1.51012	1.15349	0.370407	0.486018	8.09901	7.89929	8.30771	8.46942	8.38531	9.46119		0.14035
213661_at	AI671186	Hs.55044	regeneration associated muscle protease	25891	DKFZP586H2123	10.3163	10.1545	12.4418	12.0414	10.8881	10.8881	0.161779	1.55363	1.15327	0.893976	0.823498	9.93627	10.01	10.8881	10.8302	10.8335	12.0414		0.131576
207191_s_at	NM_005545	Hs.513022, Hs.664723	immunoglobulin superfamily containing leucine-rich repeat	3671	ISLR	3.32412	3.30242	4.99544	4.40114	3.25286	3.25286	0.021703	1.74258	1.14828	0.594858	0.415684	3.63929	3.71046	3.25286	4.23415	4.12614	4.40114	*	0.0115875
220266_s_at	NM_004235	Hs.376206	Kruppel-like factor 4 (gut)	9314	KLF4	5.35519	5.37163	7.10108	6.38695	5.23959	5.23959	-0.0164437	1.86149	1.14736	-0.149833	0.453532	5.93574	5.18505	5.23959	5.7859	5.63859	6.38695		0.219832
222853_at	N71923	Hs.41296	fibronectin leucine rich transmembrane protein 3	23767	FLRT3	5.22552	5.19806	7.35044	6.3806	5.23486	5.23486	0.0274561	2.11558	1.14573	2.29578	1.98736	4.6132	4.73942	5.23486	6.90898	6.72678	6.3806	*	0.00179017
227610_at	BE858239	Hs.505141	tetraspanin 11	441631	TSPAN11	2.99436	2.78613	4.97813	4.1916	3.0496	3.0496	0.208231	1.92853	1.142	1.57823	1.44189	3.27891	3.43107	3.0496	4.85714	4.87297	4.1916	*	0.00518921
219477_s_at	NM_018676	Hs.325667	thrombospondin, type I, domain containing 1	55901	THSD1	6.89135	6.80705	8.42528	8.02802	6.88887	6.88887	0.0842947	1.53641	1.13915	0.930986	0.830259	6.75467	7.0145	6.88887	7.68566	7.84476	8.02802	*	0.00146627
202191_s_at	BE439987	Hs.462214	growth arrest-specific 7	8522	GAS7	3.14959	3.14402	5.12353	4.34155	3.2144	3.2144	0.00557324	1.90913	1.12715	1.69493	0.0259886	3.51493	4.45329	3.2144	5.20986	4.47927	4.34155		0.108102
1552701_a_at	NM_052889	Hs.348365	caspase-1 dominant-negative inhibitor pseudo-ICE	114769	COP1	5.91751	6.03268	7.3834	6.27111	5.14755	5.14755	-0.115173	2.23584	1.12356	0.642812	0.67707	4.74025	4.68991	5.14755	5.38306	5.36698	6.27111		0.0702079
205266_at	NM_002309	Hs.2250	leukemia inhibitory factor (cholinergic differentiation factor)	3976	LIF	4.64026	4.65285	6.98806	6.58707	5.46567	5.46567	-0.012593	1.52239	1.12141	2.10648	2.12578	5.3103	5.3028	5.46567	7.41678	7.42858	6.58707	*	0.00325743
224805_s_at	BF508824	Hs.367690	chromosome 15 open reading frame 17	57184	C15orf17	5.67673	5.54131	7.02536	6.60368	5.48468	5.48468	0.135426	1.54068	1.119	0.570157	-0.0135883	5.24932	5.18719	5.48468	5.81948	5.17361	6.60368		0.257456
1555904_at	BM975756					3.31615	3.2498	5.04384	4.44514	3.33748	3.33748	0.0663446	1.70636	1.10766	0.421747	0.617047	4.36057	4.50809	3.33748	4.78232	5.12514	4.44514		0.16147
232422_at	BC001077	Hs.350868	hypothetical protein BC004360	87769	RP11-151A6.2	4.04386	3.97317	5.10119	4.69942	3.59204	3.59204	0.0706919	1.50915	1.10738	0.578393	0.30097	5.00285	5.11184	3.59204	5.58124	5.41281	4.69942		0.301802
235309_at	AA126311					5.69927	5.78497	7.43645	6.99309	5.88765	5.88765	-0.0857052	1.5488	1.10544	0.549444	0.231056	6.89851	7.31205	5.88765	7.44796	7.5431	6.99309		0.239958
204588_s_at	NM_003982	Hs.513147	solute carrier family 7 (cationic amino acid transporter, y+ system), member 7	9056	SLC7A7	2.29676	2.633	4.55881	3.74378	2.64773	2.64773	-0.336234	1.91108	1.09605	0.84148	0.532549	3.40696	3.41317	2.64773	4.24844	3.94571	3.74378	*	0.0484985
212486_s_at	N20923	Hs.390567	FYN oncogene related to SRC, FGR, YES	2534	FYN	6.04741	5.65875	7.75943	7.28016	6.18572	6.18572	0.388664	1.57372	1.09444	0.251861	0.898978	6.38062	6.28907	6.18572	6.63248	7.18804	7.28016	*	0.0234969
230388_s_at	AI797017	Hs.644600	hypothetical protein LOC644246	644246	LOC644246	4.65638	4.14629	6.42035	5.88474	4.79373	4.79373	0.510087	1.62663	1.09101	0.797468	0.520839	6.28559	6.39465	4.79373	7.08306	6.91548	5.88474		0.276569
219113_x_at	NM_016246	Hs.18788	hydroxysteroid (17-beta) dehydrogenase 14	51171	HSD17B14	3.13793	3.12809	4.96115	4.21557	3.1296	3.1296	0.00983732	1.83156	1.08597	0.471939	1.45927	3.73458	3.35799	3.1296	4.20652	4.81725	4.21557	*	0.0199569
217506_at	H49382	Hs.647596	hypothetical gene supported by BC041875; BX648984	400642	LOC400642	5.48479	5.58648	7.59848	7.05293	5.98853	5.98853	-0.101696	1.60995	1.06439	0.303824	0.975044	6.61779	6.09793	5.98853	6.92162	7.07298	7.05293	*	0.0174106
215891_s_at	X61094	Hs.483873	GM2 ganglioside activator	2760	GM2A	5.65856	6.13835	7.79411	7.34616	6.28776	6.28776	-0.479796	1.50635	1.0584	-0.200174	-0.553513	5.59255	4.70773	6.28776	5.39238	4.15422	7.34616		0.926581
224494_x_at	BC006283	Hs.18788	hydroxysteroid (17-beta) dehydrogenase 14	51171	HSD17B14	3.76404	3.6704	5.28063	4.20989	3.16336	3.16336	0.0936367	2.11727	1.04653	1.30248	1.17591	3.94363	3.66161	3.16336	5.24611	4.83752	4.20989	*	0.0359135
211520_s_at	M64752	Hs.519693	glutamate receptor, ionotropic, AMPA 1	2890	GRIA1	3.21566	3.17819	4.7824	4.30002	3.26309	3.26309	0.0374782	1.51931	1.03693	0.246477	0.0424146	3.50923	3.59446	3.26309	3.7557	3.63688	4.30002		0.123442
233337_s_at	AF131749	Hs.6314	seizure related 6 homolog (mouse)-like 2	26470	SEZ6L2	3.7242	2.87545	5.32953	4.74291	3.71853	3.71853	0.848744	1.611	1.02438	0.986893	1.01926	5.01978	4.6695	3.71853	6.00667	5.68876	4.74291		0.136503
233364_s_at	AK021804					7.12107	8.04607	7.49729	6.85724	5.84545	5.84545	-0.925002	1.65184	1.01179	-0.0380906	0.241087	10.1472	9.83731	5.84545	10.1091	10.0784	6.85724		0.828917
1552378_s_at	NM_172037	Hs.244940	retinol dehydrogenase 10 (all-trans)	157506	RDH10	7.56181	7.1273	9.98763	9.18845	8.1801	8.1801	0.434518	1.80753	1.00835	0.761352	0.815324	7.04008	6.74227	8.1801	7.80143	7.5576	9.18845		0.268274
242418_at	BE880892		similar to Protein neurobeachin (Lysosomal trafficking regulator 2) (Protein BCL8B)	730719	LOC730719	4.37672	4.59701	6.42553	5.56013	4.55858	4.55858	-0.220298	1.86696	1.00156	0.11479	0.469772	5.97569	5.85004	4.55858	6.09048	6.31981	5.56013		0.354794
205170_at	NM_005419	Hs.530595	signal transducer and activator of transcription 2, 113kDa	6773	STAT2	3.26531	3.70307	5.3251	4.70872	3.71149	3.71149	-0.437754	1.61361	0.997233	0.28033	0.0257631	2.37135	2.37202	3.71149	2.65168	2.39778	4.70872		0.63895
233587_s_at	AK022852	Hs.268774	signal-induced proliferation-associated 1 like 2	57568	SIPA1L2	2.41238	2.50428	4.30433	3.5058	2.51445	2.51445	-0.0918969	1.78988	0.991346	0.0441157	-0.790828	4.11292	4.09494	2.51445	4.15703	3.30411	3.5058		0.896587
205200_at	NM_003278	Hs.476092	C-type lectin domain family 3, member B	7123	CLEC3B	4.70786	4.8506	7.54144	6.67265	5.6882	5.6882	-0.142741	1.85325	0.984452	0.729658	0.354971	5.31128	5.36277	5.6882	6.04093	5.71774	6.67265		0.0860089
238684_at	AI300909					3.12686	2.98265	4.54624	4.00842	3.02963	3.02963	0.14421	1.51661	0.978792	0.381438	0.348423	3.74718	4.12158	3.02963	4.12862	4.47001	4.00842		0.177952
230710_at	W05495					2.04007	2.08563	3.82412	3.05285	2.08546	2.08546	-0.0455573	1.73866	0.967392	-0.322346	0.438319	4.9521	4.6199	2.08546	4.62976	5.05822	3.05285		0.757356
231508_s_at	AI697792					3.80853	3.99805	4.56376	3.84245	2.88649	2.88649	-0.189521	1.67727	0.955958	0.0607699	0.401947	3.37901	3.28242	2.88649	3.43978	3.68437	3.84245		0.0683705
208798_x_at	AF204231	Hs.182982	golgi autoantigen, golgin subfamily a, 8A	23015	GOLGA8A	7.58055	7.86408	8.14968	7.41469	6.46698	6.46698	-0.283526	1.6827	0.947712	1.12143	1.4437	9.14409	9.13197	6.46698	10.2655	10.5757	7.41469		0.432599
236887_at	AA768850	Hs.397918	KIN, antigenic determinant of recA protein homolog (mouse)	22944	KIN	3.18539	3.85878	4.48213	3.71414	2.77524	2.77524	-0.673399	1.70689	0.938899	-0.048393	0.28684	3.58838	3.62911	2.77524	3.53999	3.91595	3.71414		0.258975
231111_at	AI122787	Hs.443551	chromosome 1 open reading frame 112	55732	C1orf112	5.17369	4.69369	6.2742	5.69806	4.76212	4.76212	0.480005	1.51208	0.935942	0.110509	0.331209	6.3522	6.54452	4.76212	6.46271	6.87573	5.69806		0.525958
226576_at	AI768563	Hs.654668	Rho GTPase activating protein 26	23092	ARHGAP26	2.65752	2.69514	4.44289	3.59449	2.67872	2.67872	-0.0376129	1.76417	0.915776	-0.715219	-0.0167144	3.77606	3.11151	2.67872	3.06084	3.09479	3.59449		0.874051
226808_at	AW771007	Hs.301277, Hs.694815	hypothetical protein LOC643641	643641	LOC643641	3.23374	3.21863	4.76755	3.68403	2.78053	2.78053	0.0151072	1.98702	0.903501	0.662397	0.881904	6.3175	6.34463	2.78053	6.9799	7.22653	3.68403		0.645833
213555_at	AL049699	Hs.590894	RWD domain containing 2A	112611	RWDD2A	5.97539	6.01581	7.93852	7.32566	6.42697	6.42697	-0.0404156	1.51155	0.89869	0.681289	0.621867	6.9377	7.04967	6.42697	7.61899	7.67153	7.32566	*	0.0288548
243591_at	AI887749	Hs.609663	laminin, gamma 1 (formerly LAMB2)	3915	LAMC1	6.08456	6.68743	6.68183	5.90952	5.01635	5.01635	-0.602872	1.66548	0.893166	0.785835	1.41757	7.50849	7.29018	5.01635	8.29432	8.70775	5.90952		0.431549
209740_s_at	U03886	Hs.264	patatin-like phospholipase domain containing 4	8228	PNPLA4	3.20343	3.17778	5.24322	4.38863	3.50239	3.50239	0.0256463	1.74084	0.886249	1.15069	1.31175	4.18147	4.15529	3.50239	5.33217	5.46704	4.38863		0.0512256
239302_s_at	AA931539					3.60809	3.54394	5.21352	4.30658	3.45804	3.45804	0.0641411	1.75548	0.848539	0.838706	0.93322	3.10411	2.8425	3.45804	3.94281	3.77572	4.30658	*	0.0212223
206336_at	NM_002993	Hs.164021	chemokine (C-X-C motif) ligand 6 (granulocyte chemotactic protein 2)	6372	CXCL6	5.07562	4.70262	6.02589	4.19301	3.34516	3.34516	0.372996	2.68073	0.84785	-0.0701144	-0.0648814	3.07339	3.1834	3.34516	3.00328	3.11852	4.19301		0.572389
201235_s_at	BG339064	Hs.519162	BTG family, member 2	7832	BTG2	2.16122	2.45757	5.64401	4.80426	3.97583	3.97583	-0.296347	1.66818	0.828429	-0.000503432	0.039729	2.32259	2.32388	3.97583	2.32209	2.3636	4.80426		0.784352
236599_at	AA703280	Hs.38449	serpin peptidase inhibitor, clade E (nexin, plasminogen activator inhibitor type 1), member 2	5270	SERPINE2	3.05977	3.07898	5.26305	3.86952	3.068	3.068	-0.0192183	2.19504	0.801515	2.37403	2.27004	5.4099	5.74904	3.068	7.78394	8.01908	3.86952		0.316743
209170_s_at	AF016004	Hs.495710	glycoprotein M6B	2824	GPM6B	5.0762	5.18702	5.04183	4.24757	3.45057	3.45057	-0.110824	1.59126	0.796993	0.498519	0.418958	4.77833	4.71928	3.45057	5.27685	5.13823	4.24757		0.349556
1555996_s_at	AI332397	Hs.599481, Hs.654367	eukaryotic translation initiation factor 4A, isoform 2	1974	EIF4A2	5.24562	5.91874	6.8969	5.13317	4.35154	4.35154	-0.673121	2.54536	0.781637	-1.05942	-1.35489	7.86129	7.23244	4.35154	6.80187	5.87755	5.13317		0.669479
243718_at	AA846756					2.46959	2.78121	4.37745	3.24334	2.46694	2.46694	-0.311625	1.9105	0.776397	0.3456	0.886926	3.20765	3.13352	2.46694	3.55325	4.02044	3.24334		0.109425
231260_at	AW162207	Hs.549564	hypothetical protein BC036928	386758	BC036928	2.40282	2.38125	4.93967	3.19151	2.41586	2.41586	0.0215757	2.52381	0.775652	1.91172	2.22734	2.91539	3.31065	2.41586	4.82711	5.538	3.19151		0.0916481
236922_at	AA772352					3.09207	3.08342	4.74639	3.6748	2.91426	2.91426	0.00864656	1.83213	0.76054	0.609012	0.0123231	4.26491	4.38752	2.91426	4.87392	4.39985	3.6748		0.476354
1557740_a_at	AL039811					3.21351	3.40472	5.25074	4.20565	3.46207	3.46207	-0.191209	1.78868	0.74358	1.19779	2.24409	3.38242	3.18671	3.46207	4.58022	5.4308	4.20565	*	0.0198663
202434_s_at	N21019	Hs.154654	cytochrome P450, family 1, subfamily B, polypeptide 1	1545	CYP1B1	2.36471	2.35948	3.89128	3.10259	2.36006	2.36006	0.0052243	1.53122	0.742527	-0.00708102	-0.0252914	3.42963	3.42411	2.36006	3.42255	3.39881	3.10259		0.557327
210794_s_at	AF119863	Hs.525589, Hs.654863, Hs.655127	maternally expressed 3	55384	MEG3	6.55195	6.68088	7.21185	6.30846	5.56889	5.56889	-0.128929	1.64295	0.739565	1.19853	1.03196	8.04188	8.3208	5.56889	9.24042	9.35276	6.30846		0.496748
1561418_at	BC041482					2.59007	2.71605	4.25858	3.32354	2.58554	2.58554	-0.125972	1.67304	0.737998	1.20788	1.2068	3.87769	3.81261	2.58554	5.08557	5.01941	3.32354		0.214801
229802_at	AA147884					2.14647	2.13312	3.84387	2.86204	2.15285	2.15285	0.0133403	1.69101	0.70918	-1.05193	-1.24554	3.51499	3.54362	2.15285	2.46306	2.29808	2.86204		0.339393
223667_at	AF092137	Hs.410378	FK506 binding protein 7	51661	FKBP7	5.87306	5.86661	7.21059	6.33496	5.63845	5.63845	0.00645031	1.57214	0.696516	-0.0932633	0.0227103	5.11629	5.1116	5.63845	5.02303	5.13431	6.33496		0.670302
225704_at	AA527531	Hs.411138	KIAA1545 protein	57666	KIAA1545	3.48508	3.24058	4.95359	4.02959	3.35291	3.35291	0.244501	1.60067	0.676674	1.65651	1.54715	4.05932	4.61506	3.35291	5.71584	6.16221	4.02959		0.157561
238096_at	H13705	Hs.354493	hypothetical protein LOC284023	284023	LOC284023	6.2191	6.42158	7.45391	6.48016	5.80427	5.80427	-0.202476	1.64964	0.675891	1.34728	1.72147	5.4655	5.82203	5.80427	6.81278	7.5435	6.48016	*	0.0203253
230424_at	AU144860	Hs.36053, Hs.693784, Hs.694860	chromosome 5 open reading frame 13	9315	C5orf13	5.62852	5.82821	5.90898	4.77895	4.10465	4.10465	-0.199692	1.80432	0.674291	-0.642574	-1.10874	8.99179	9.06315	4.10465	8.34922	7.95441	4.77895		0.865772
217502_at	BE888744	Hs.437609	interferon-induced protein with tetratricopeptide repeats 2	3433	IFIT2	2.88839	3.10134	5.13937	3.77375	3.10519	3.10519	-0.212942	2.03418	0.668553	-0.00667327	-0.098295	2.9226	3.0092	3.10519	2.91592	2.9109	3.77375		0.554488
223484_at	AF228422	Hs.112242	chromosome 15 open reading frame 48	84419	C15orf48	4.11687	2.6687	6.00019	5.15515	4.48782	4.48782	1.44817	1.51237	0.667327	1.03043	1.50489	3.24358	3.24757	4.48782	4.27401	4.75245	5.15515		0.0930663
207303_at	NM_005020	Hs.655694	phosphodiesterase 1C, calmodulin-dependent 70kDa	5137	PDE1C	6.05242	6.10107	7.42517	6.53995	5.89644	5.89644	-0.0486524	1.52873	0.643513	1.59192	0.804422	5.5973	6.27684	5.89644	7.18922	7.08126	6.53995	*	0.0226593
226211_at	AI291123	Hs.525589, Hs.654863, Hs.655127	maternally expressed 3	55384	MEG3	5.23404	5.41011	6.87615	5.26368	4.64284	4.64284	-0.176066	2.23331	0.620842	1.4235	0.0295849	6.89989	6.27986	4.64284	8.3234	6.30944	5.26368		0.571219
226470_at	AL049709	Hs.433738	gamma-glutamyltransferase-like 3	2686	GGTL3	4.56256	4.55284	6.29448	5.12731	4.50654	4.50654	0.0097221	1.78794	0.620776	0.287781	0.399865	5.63543	5.52353	4.50654	5.92321	5.92339	5.12731		0.383969
213820_s_at	T54159	Hs.513075	StAR-related lipid transfer (START) domain containing 5	80765	STARD5	2.59962	2.1589	4.55241	3.04847	2.42965	2.42965	0.44072	2.12276	0.618818	0.106187	1.51439	3.97636	2.9194	2.42965	4.08255	4.43379	3.04847		0.293217
215775_at	BF084105	Hs.164226	thrombospondin 1	7057	THBS1	4.03286	4.07609	6.06678	4.68862	4.09293	4.09293	-0.0432264	1.97385	0.59569	-0.744124	-0.725141	7.32878	6.59474	4.09293	6.58465	5.8696	4.68862		0.808487
223469_at	BC004942	Hs.131776	pyroglutamyl-peptidase I	54858	PGPEP1	3.96468	3.73775	6.34623	5.30514	4.71791	4.71791	0.226929	1.62832	0.587236	1.63318	2.37132	4.77159	4.51101	4.71791	6.40477	6.88234	5.30514	*	0.0319334
238649_at	AA815089	Hs.591185, Hs.593177	phosphatidylinositol transfer protein, cytoplasmic 1	26207	PITPNC1	2.77488	2.79571	4.35266	3.30618	2.72883	2.72883	-0.0208378	1.62383	0.577354	0.732234	0.0816996	2.72739	2.73871	2.72883	3.45962	2.82041	3.30618		0.0738124
220389_at	NM_021827	Hs.144913	coiled-coil domain containing 81	60494	CCDC81	2.60516	2.41902	4.03347	2.99964	2.42411	2.42411	0.186134	1.60936	0.575526	2.70051	2.98927	2.60991	2.54068	2.42411	5.31042	5.52996	2.99964		0.0616742
209774_x_at	M57731	Hs.590921	chemokine (C-X-C motif) ligand 2	2920	CXCL2	5.02727	5.70223	5.35538	4.19606	3.63807	3.63807	-0.674955	1.71731	0.557991	-0.274067	0.0344767	3.90613	3.76449	3.63807	3.63207	3.79896	4.19606		0.595588
236537_at	AI760332					3.47808	3.93543	5.79472	4.26026	3.70368	3.70368	-0.45735	2.09103	0.556575	0.610127	0.541954	5.22623	5.61318	3.70368	5.83635	6.15513	4.26026		0.528554
229057_at	BF432956	Hs.93485	sodium channel, voltage-gated, type II, alpha subunit	6326	SCN2A	2.66775	2.62985	4.97496	3.24092	2.70448	2.70448	0.0378975	2.27048	0.53644	0.116386	0.419872	2.53448	2.54913	2.70448	2.65086	2.96901	3.24092		0.116398
242153_at	AW264125	Hs.657067	La ribonucleoprotein domain family, member 2	55132	LARP2	4.58868	5.07361	6.352	5.23737	4.72382	4.72382	-0.484925	1.62818	0.513549	0.65589	0.685773	4.49038	4.6854	4.72382	5.14627	5.37117	5.23737	*	0.00315345
243768_at	AA026388	Hs.485784	SUMO1/sentrin specific peptidase 6	26054	SENP6	3.9107	6.40053	4.72021	3.38059	2.87909	2.87909	-2.48982	1.84113	0.501498	-0.0405608	-0.609474	6.82704	6.74873	2.87909	6.78648	6.13926	3.38059		0.977767
244397_at	N63384					4.96809	4.73565	6.65803	5.61673	5.12209	5.12209	0.232433	1.53594	0.49464	0.624192	1.0936	6.12617	5.80567	5.12209	6.75037	6.89926	5.61673		0.215507
240964_at	AI917390	Hs.500466	phosphatase and tensin homolog (mutated in multiple advanced cancers 1)	5728	PTEN	3.01538	2.97714	4.62876	3.52454	3.0399	3.0399	0.0382382	1.58887	0.484644	0.887914	0.182437	4.82685	4.85525	3.0399	5.71476	5.03769	3.52454		0.588732
244231_at	AW451313	Hs.78060	phosphorylase kinase, beta	5257	PHKB	2.84159	2.60348	5.13018	3.28746	2.85459	2.85459	0.238112	2.27559	0.432869	1.52168	1.50855	3.60629	3.81207	2.85459	5.12796	5.32062	3.28746		0.179469
223458_at	BC000567	Hs.6314	seizure related 6 homolog (mouse)-like 2	26470	SEZ6L2	2.79592	2.78983	4.45682	3.22307	2.80216	2.80216	0.00609464	1.65466	0.420908	1.34252	0.977449	4.13209	4.31731	2.80216	5.47462	5.29476	3.22307		0.350826
206908_s_at	NM_005602	Hs.31595	claudin 11 (oligodendrocyte transmembrane protein)	5010	CLDN11	3.2024	3.2201	5.06588	3.67277	3.26119	3.26119	-0.0177041	1.80469	0.41158	0.437728	-0.130961	2.11739	2.09554	3.26119	2.55512	1.96458	3.67277		0.723919
1559388_a_at	BG701653	Hs.158665, Hs.604828	Ly6/neurotoxin 1	66004	LYNX1	1.70079	1.76606	3.21353	2.0858	1.69485	1.69485	-0.0652715	1.51868	0.390956	0.2238	0.013461	2.46716	2.4959	1.69485	2.69096	2.50936	2.0858		0.545907
1557765_at	BC039509	Hs.533212	hypothetical protein LOC643401	643401	LOC643401	2.9954	2.95655	5.33199	3.40994	3.0232	3.0232	0.0388453	2.30879	0.386738	1.33387	0.928771	3.01974	3.17534	3.0232	4.35361	4.10411	3.40994	*	0.0370127
205630_at	NM_000756	Hs.75294	corticotropin releasing hormone	1392	CRH	2.21131	2.19873	4.65521	2.55315	2.23018	2.23018	0.0125781	2.42503	0.32297	0.203646	0.735888	2.32529	2.34311	2.23018	2.52894	3.079	2.55315		0.0827959
236596_at	BF002074					3.32754	3.21913	4.97428	3.64083	3.32644	3.32644	0.108411	1.64784	0.314387	0.693168	0.619609	3.52745	3.06813	3.32644	4.22062	3.68774	3.64083		0.0765762
226382_at	AA528080	Hs.600547	hypothetical protein LOC283070	283070	LOC283070	2.32764	2.31215	4.25619	2.62459	2.33175	2.33175	0.0154841	1.92444	0.29284	1.42735	1.43343	3.05327	3.16513	2.33175	4.48062	4.59856	2.62459		0.202587
237627_at	BE669493					2.93298	2.78223	4.76826	3.0963	2.81094	2.81094	0.150759	1.95732	0.285365	1.04666	0.0357433	3.27202	3.59143	2.81094	4.31868	3.62717	3.0963		0.338918
217373_x_at	AJ276888	Hs.567303	Mdm2, transformed 3T3 cell double minute 2, p53 binding protein (mouse)	4193	MDM2	2.95293	2.90174	5.1347	3.23078	2.96525	2.96525	0.0511881	2.16945	0.265533	0.0729923	0.767194	3.91602	3.23447	2.96525	3.98901	4.00167	3.23078		0.387919
232533_at	AW169973					2.97453	2.93816	4.60093	3.26091	3.00502	3.00502	0.0363616	1.59591	0.255891	1.11632	0.643516	2.72114	2.83211	3.00502	3.83746	3.47563	3.26091	*	0.0230615
233141_s_at	AK021719	Hs.201921	suppression of tumorigenicity 7 like	54879	ST7L	3.4954	3.73313	5.7399	3.68152	3.43217	3.43217	-0.237736	2.30772	0.249341	0.605075	0.763141	4.51629	4.29561	3.43217	5.12137	5.05875	3.68152		0.401199
203726_s_at	NM_000227	Hs.436367	laminin, alpha 3	3909	LAMA3	2.06214	2.05202	3.89061	2.30292	2.05874	2.05874	0.010113	1.83186	0.244177	2.62177	2.96899	3.76171	3.7039	2.05874	6.38348	6.67289	2.30292		0.269153
1553971_a_at	AL831967	Hs.556063	opposite strand transcription unit to STAG3	352954	GATS	2.45105	2.35033	3.9897	2.65141	2.45615	2.45615	0.100719	1.53354	0.195255	0.71662	0.672419	4.05654	3.86227	2.45615	4.77316	4.53468	2.65141		0.563385
206587_at	NM_006584	Hs.73072	chaperonin containing TCP1, subunit 6B (zeta 2)	10693	CCT6B	5.65824	5.6322	7.19597	5.82587	5.64125	5.64125	0.0260465	1.55471	0.184611	0.26429	-0.0231584	5.91522	6.11587	5.64125	6.17951	6.09271	5.82587		0.460285
208096_s_at	NM_030820	Hs.47629	collagen, type XXI, alpha 1	81578	COL21A1	2.98587	2.96321	5.49477	3.04616	3.00157	3.00157	0.0226605	2.4932	0.0445863	0.623866	0.133361	2.76987	2.70598	3.00157	3.39373	2.83934	3.04616		0.222057
241981_at	AW291369	Hs.268874	family with sequence similarity 20, member A	54757	FAM20A	3.06098	3.16047	5.25148	3.08606	3.04829	3.04829	-0.0994866	2.20319	0.0377768	-0.274196	-0.152529	3.67267	3.86228	3.04829	3.39848	3.70975	3.08606		0.692429
202357_s_at	NM_001710	Hs.69771	complement factor B	629	CFB	3.18181	3.17301	4.88986	3.20536	3.18043	3.18043	0.00880113	1.70943	0.0249293	-0.184292	0.0918424	3.96977	3.71429	3.18043	3.78548	3.80613	3.20536		0.944665
217525_at	AW305097	Hs.503500	olfactomedin-like 1	283298	OLFML1	2.4493	2.44212	5.40468	2.4871	2.46217	2.46217	0.00717855	2.94251	0.0249248	0.196315	0.253604	2.61035	2.83202	2.46217	2.80667	3.08562	2.4871		0.480301
234310_s_at	AK026431	Hs.131819	sushi domain containing 2	56241	SUSD2	3.93059	3.64351	5.52287	3.70439	3.68603	3.68603	0.287083	1.83684	0.0183622	1.39754	0.427433	3.74852	4.23834	3.68603	5.14606	4.66578	3.70439		0.251172
204637_at	NM_000735	Hs.119689	glycoprotein hormones, alpha polypeptide	1081	CGA	2.87759	2.87207	5.49516	2.88862	2.87459	2.87459	0.00552458	2.62057	0.0140327	-0.00703184	0.0596835	2.577	2.57199	2.87459	2.56997	2.63167	2.88862		0.881328
1553775_at	NM_152532	Hs.596176	hypothetical protein FLJ31715	152048	FLJ31715	3.45452	3.38331	5.8732	4.0183	4.01074	4.01074	0.0712128	1.86245	0.00755274	1.39979	0.167034	3.38027	3.2192	4.01074	4.78006	3.38623	4.0183		0.326521
36004_at	AF074382	Hs.43505	inhibitor of kappa light polypeptide gene enhancer in B-cells, kinase gamma	8517	IKBKG	4.92226	4.30703	3.45835	4.67104	4.9615	4.9615	0.61523	-1.50315	-0.290459	-0.0914971	0.318137	5.60861	5.24012	4.9615	5.51711	5.55826	4.67104		0.95373
33322_i_at	X57348	Hs.523718	stratifin	2810	SFN	6.93393	7.07783	5.27215	6.62263	6.95102	6.95102	-0.1439	-1.67887	-0.328392	-1.63855	-0.563294	5.02102	5.28839	6.95102	3.38247	4.7251	6.62263		0.492268
AFFX-HUMRGE/M10098_M_at	AFFX-HUMRGE/M10098_M					10.7462	11.7897	8.27359	9.58742	9.95815	9.95815	-1.04347	-1.68456	-0.370724	3.68493	-1.93789	6.38999	8.05583	9.95815	10.0749	6.11795	9.58742		0.790692
219864_s_at	NM_013441	Hs.656799	RCAN family member 3	11123	RCAN3	5.23556	5.71947	3.19047	4.39596	4.84395	4.84395	-0.48391	-1.65348	-0.44799	-0.268413	0.053985	3.9307	3.37279	4.84395	3.66229	3.42678	4.39596		0.692231
228101_at	AI693178					6.5769	6.03141	4.88804	6.27766	6.84369	6.84369	0.545492	-1.95565	-0.566032	1.39435	2.20177	6.05279	5.83173	6.84369	7.44714	8.0335	6.27766		0.167919
220668_s_at	NM_006892	Hs.643024, Hs.655708	DNA (cytosine-5-)-methyltransferase 3 beta	1789	DNMT3B	6.43125	6.13567	3.88379	5.025	5.70996	5.70996	0.295576	-1.82617	-0.684966	-1.21036	-0.80877	6.15107	5.9856	5.70996	4.94071	5.17682	5.025	*	0.00349851
235463_s_at	AI081356	Hs.506829, Hs.694049	LAG1 homolog, ceramide synthase 6	253782	LASS6	6.78511	7.38457	5.35217	6.20063	6.90053	6.90053	-0.599457	-1.54836	-0.699903	-0.503917	0.0710844	5.25034	5.2146	6.90053	4.74642	5.28569	6.20063		0.618032
203183_s_at	NM_003076	Hs.79335	SWI/SNF related, matrix associated, actin dependent regulator of chromatin, subfamily d, member 1	6602	SMARCD1	4.56354	4.55373	2.84735	3.85981	4.56472	4.56472	0.00981597	-1.71737	-0.704915	-1.12283	0.0138471	5.41016	4.27862	4.56472	4.28733	4.29247	3.85981		0.176375
219080_s_at	NM_019857	Hs.227049	CTP synthase II	56474	CTPS2	7.40564	7.27789	5.02231	6.22794	6.97318	6.97318	0.127754	-1.95086	-0.745232	-0.615495	-0.696623	7.12978	7.00959	6.97318	6.51429	6.31297	6.22794	*	0.00212806
206500_s_at	NM_018353	Hs.437941	chromosome 14 open reading frame 106	55320	C14orf106	8.31001	8.80139	5.34197	6.27249	7.02112	7.02112	-0.491381	-1.67915	-0.74863	-1.35518	-2.63754	6.85794	6.83178	7.02112	5.50277	4.19425	6.27249		0.0604925
AFFX-M27830_5_at	AFFX-M27830_5					10.9547	11.2088	9.47212	10.2253	10.9916	10.9916	-0.254122	-1.51953	-0.766325	1.39869	-2.06759	8.97075	9.93875	10.9916	10.3694	7.87116	10.2253		0.656759
216253_s_at	N73272	Hs.475074	parvin, beta	29780	PARVB	6.68452	6.50748	4.50326	6.40089	7.24563	7.24563	0.177037	-2.74237	-0.844735	-0.585853	-0.846919	5.85885	5.11932	7.24563	5.273	4.2724	6.40089		0.434764
217523_at	AV700298	Hs.502328	CD44 molecule (Indian blood group)	960	CD44	6.05523	6.8993	4.49658	5.14885	6.03904	6.03904	-0.844073	-1.54245	-0.890188	-1.1248	-0.689643	7.96262	7.84026	6.03904	6.83782	7.15061	5.14885		0.363177
235367_at	BF109970	Hs.55205	myopalladin	84665	MYPN	8.14516	7.69693	6.10679	6.7492	7.65487	7.65487	0.448229	-1.54808	-0.905669	0.323029	0.379499	7.48421	7.70406	7.65487	7.80724	8.08356	6.7492		0.87744
235785_at	AA071343	Hs.652666	zinc finger homeobox 3	463	ZFHX3	5.39926	4.81332	3.03167	3.75835	4.66657	4.66657	0.585942	-1.63491	-0.908221	0.222435	-0.531716	3.60034	4.08184	4.66657	3.82278	3.55012	3.75835		0.272311
1552487_a_at	NM_001717	Hs.459153	basonuclin 1	646	BNC1	7.64669	7.19683	5.37567	6.07046	7.0119	7.0119	0.449862	-1.63623	-0.941435	-1.02758	-0.312236	6.36557	6.437	7.0119	5.33799	6.12476	6.07046		0.0799665
202513_s_at	NM_006245	Hs.533308	protein phosphatase 2, regulatory subunit B', delta isoform	5528	PPP2R5D	8.30362	8.15212	6.27126	7.18533	8.15434	8.15434	0.151497	-1.88308	-0.969017	-0.928224	-0.696472	7.23579	7.12753	8.15434	6.30756	6.43105	7.18533		0.112192
222900_at	AJ400877					8.30439	8.04947	5.97874	6.64128	7.61727	7.61727	0.254924	-1.63853	-0.975989	-0.213479	-0.235406	7.59984	7.72945	7.61727	7.38636	7.49404	6.64128		0.154745
211771_s_at	BC006101	Hs.654420	POU class 2 homeobox 2	5452	POU2F2	2.60655	2.59056	5.22807	2.63165	3.62909	3.62909	0.0159964	1.59898	-0.997443	0.0538682	0.497578	4.24272	3.71328	3.62909	4.29659	4.21085	2.63165		0.808522
238429_at	AI342543	Hs.293842	transmembrane protein 71	137835	TMEM71	5.87457	5.67423	2.91852	4.30036	5.33872	5.33872	0.20034	-2.42019	-1.03835	-1.2567	-1.68005	4.28016	4.77997	5.33872	3.02347	3.09992	4.30036		0.0615419
241696_at	AA280904	Hs.435381	chromosome 9 open reading frame 39	54875	C9orf39	4.62108	4.59991	2.67206	3.58914	4.65041	4.65041	0.0211638	-1.97835	-1.06127	-0.868768	-1.04577	4.8593	4.68526	4.65041	3.99053	3.63949	3.58914	*	0.00219868
212619_at	AW205215	Hs.591040	KIAA0286 protein	23306	KIAA0286	7.39957	7.64352	4.99782	5.50584	6.56942	6.56942	-0.243954	-1.5716	-1.06359	-1.84259	-1.17609	6.4885	6.11888	6.56942	4.64591	4.94279	5.50584	*	0.00911522
232922_s_at	BG419965	Hs.512686	chromosome 20 open reading frame 59	63910	C20orf59	6.54975	6.22375	4.88497	5.67498	6.74555	6.74555	0.325998	-1.86058	-1.07058	-0.810802	-1.47722	6.26866	6.11364	6.74555	5.45786	4.63642	5.67498	*	0.0386386
218600_at	NM_030576	Hs.591166	LIM domain containing 2	80774	LIMD2	3.98738	3.97831	3.01873	3.86955	4.94257	4.94257	0.00906665	-1.92384	-1.07302	-0.00839821	0.0415088	3.49617	3.47365	4.94257	3.48777	3.51516	3.86955		0.527263
233334_x_at	AK027092	Hs.460558	GIY-YIG domain containing 2	79008	GIYD2	7.71026	7.52326	6.25881	6.8856	7.97027	7.97027	0.186999	-1.71146	-1.08467	-1.42184	-1.06178	7.98053	7.58224	7.97027	6.5587	6.52046	6.8856	*	0.00244523
202532_s_at	BC000192	Hs.648635, Hs.654551	dihydrofolate reductase	1719	DHFR	10.7484	10.6829	8.70583	9.2225	10.3082	10.3082	0.0654817	-1.60236	-1.08569	-1.81275	-1.46253	9.99639	9.77792	10.3082	8.18364	8.31539	9.2225	*	0.015774
201137_s_at	NM_002121	Hs.485130	major histocompatibility complex, class II, DP beta 1	3115	HLA-DPB1	7.46158	7.43825	5.76624	6.35409	7.44268	7.44268	0.0233262	-1.67643	-1.08859	-0.974421	-1.03293	6.93	6.5604	7.44268	5.95558	5.52747	6.35409	*	0.0419824
211931_s_at	BG505670	Hs.632956	heterogeneous nuclear ribonucleoprotein A3 pseudogene 1	10151	HNRPA3P1	13.5928	13.6246	11.9329	12.338	13.4411	13.4411	-0.0318576	-1.50818	-1.10308	-1.45531	-1.16933	13.1119	13.0862	13.4411	11.6566	11.9169	12.338	*	0.00559962
219557_s_at	NM_020645	Hs.523467	nuclear receptor interacting protein 3	56675	NRIP3	9.13568	9.02335	6.92461	7.48312	8.61311	8.61311	0.112329	-1.6885	-1.12999	-0.552204	-0.86205	8.30085	7.99129	8.61311	7.74865	7.12924	7.48312	*	0.0287929
214221_at	AI825212	Hs.184720	Alstrom syndrome 1	7840	ALMS1	7.48702	7.96381	5.54924	6.25993	7.39753	7.39753	-0.476783	-1.84829	-1.1376	-1.20014	-1.23205	7.23093	7.36963	7.39753	6.03079	6.13757	6.25993	*	0.000143379
221060_s_at	NM_003266	Hs.174312	toll-like receptor 4	7099	TLR4	4.37933	4.75099	3.40054	4.77777	5.93016	5.93016	-0.371659	-2.52961	-1.15238	-0.00838852	-0.00492127	2.51831	2.51714	5.93016	2.50992	2.51222	4.77777		0.790115
38037_at	M60278	Hs.799	heparin-binding EGF-like growth factor	1839	HBEGF	6.8657	6.71012	5.55911	6.05344	7.209	7.209	0.155582	-1.64989	-1.15556	1.29533	1.10808	5.68112	5.83606	7.209	6.97645	6.94414	6.05344		0.507402
225713_at	AV727346	Hs.22410	serine/threonine kinase 11 interacting protein	114790	STK11IP	6.95081	5.89957	5.09125	5.43824	6.60244	6.60244	1.05124	-1.51119	-1.1642	-0.706442	-0.442025	6.78802	6.23694	6.60244	6.08157	5.79491	5.43824	*	0.0353374
220786_s_at	NM_018018	Hs.446077	solute carrier family 38, member 4	55089	SLC38A4	6.71504	6.86799	6.31894	7.26715	8.43646	8.43646	-0.152952	-2.11753	-1.16931	-1.07154	-1.03789	7.09914	7.27666	8.43646	6.02761	6.23877	7.26715		0.126581
218400_at	NM_006187	Hs.528634	2'-5'-oligoadenylate synthetase 3, 100kDa	4940	OAS3	4.59065	4.57246	3.31907	4.44616	5.62241	5.62241	0.0181817	-2.30334	-1.17625	-0.366537	-1.68387	4.5838	5.61277	5.62241	4.21726	3.9289	4.44616	*	0.0457997
235363_at	BF108778					7.33881	7.79141	4.32198	5.32547	6.52526	6.52526	-0.452601	-2.20327	-1.19978	-0.387049	-0.130852	5.52032	5.56055	6.52526	5.13327	5.4297	5.32547		0.167231
213506_at	BE965369	Hs.154299	coagulation factor II (thrombin) receptor-like 1	2150	F2RL1	6.40188	6.64692	5.88007	6.19571	7.39665	7.39665	-0.24504	-1.51658	-1.20094	-0.869561	-1.36147	5.44563	5.66451	7.39665	4.57607	4.30304	6.19571		0.251538
211340_s_at	M28882	Hs.599039	melanoma cell adhesion molecule	4162	MCAM	9.55194	9.35586	8.66965	9.00628	10.2164	10.2164	0.196088	-1.54672	-1.21009	-0.68008	-0.0063497	9.38285	9.16373	10.2164	8.70277	9.15738	9.00628		0.142929
222118_at	AK023669	Hs.660033	centromere protein N	55839	CENPN	9.62561	9.89003	6.94312	7.2312	8.4498	8.4498	-0.264416	-1.50668	-1.2186	-1.50732	-1.3458	8.54166	8.53653	8.4498	7.03434	7.19073	7.2312	*	3.50876e-05
220735_s_at	NM_020654	Hs.529551	SUMO1/sentrin specific peptidase 7	57337	SENP7	4.82598	5.2681	3.13499	3.53509	4.76715	4.76715	-0.442116	-1.63216	-1.23205	-1.08647	-0.535349	4.46636	3.6971	4.76715	3.37989	3.16175	3.53509	*	0.0474931
216299_s_at	AK022829	Hs.592325	X-ray repair complementing defective repair in Chinese hamster cells 3	7517	XRCC3	3.98946	3.9006	2.61591	2.92558	4.16008	4.16008	0.08886	-1.54417	-1.2345	-0.704817	0.0138145	3.39347	2.7418	4.16008	2.68865	2.75562	2.92558		0.197636
242592_at	AV727446	Hs.416214	G protein-coupled receptor 137C	283554	GPR137C	5.33619	5.40767	3.54638	4.05527	5.29407	5.29407	-0.0714819	-1.74769	-1.2388	-0.157018	0.0371121	3.28965	3.22397	5.29407	3.13263	3.26108	4.05527		0.572647
64408_s_at	AW025529	Hs.584921	calmodulin-like 4	91860	CALML4	5.7552	5.6806	4.0521	4.54037	5.77936	5.77936	0.0746027	-1.72726	-1.239	-2.357	-1.74799	5.93729	5.18561	5.77936	3.58029	3.43762	4.54037	*	0.0127265
238075_at	AA224205	Hs.24529	CHK1 checkpoint homolog (S. pombe)	1111	CHEK1	9.09533	9.02054	6.92399	7.19393	8.44552	8.44552	0.0747836	-1.52153	-1.2516	-0.842091	-0.70845	6.80915	7.03263	8.44552	5.96705	6.32418	7.19393		0.211508
239680_at	AI220472					8.9542	8.77072	5.89755	6.95413	8.21239	8.21239	0.183481	-2.31483	-1.25825	-1.68273	-1.15575	7.85657	7.53918	8.21239	6.17384	6.38343	6.95413	*	0.0108387
238909_at	BF126155	Hs.143873	S100 calcium binding protein A10	6281	S100A10	5.92252	6.82239	3.93045	4.24742	5.5102	5.5102	-0.899877	-1.57975	-1.26278	-1.79965	-1.98005	5.64931	5.93601	5.5102	3.84966	3.95596	4.24742	*	0.00062518
215913_s_at	AK023668	Hs.470887, Hs.653579	GULP, engulfment adaptor PTB domain containing 1	51454	GULP1	8.98888	9.11649	8.09482	8.4173	9.69122	9.69122	-0.127603	-1.5964	-1.27391	-1.31758	-1.11686	8.63462	8.71	9.69122	7.31704	7.59314	8.4173		0.0596904
216855_s_at	D13413	Hs.166463	heterogeneous nuclear ribonucleoprotein U (scaffold attachment factor A)	3192	HNRNPU	6.21053	6.2632	4.80625	5.10352	6.37769	6.37769	-0.0526668	-1.57144	-1.27416	-0.732192	-2.11175	5.34175	5.03967	6.37769	4.60956	2.92793	5.10352		0.150479
207558_s_at	NM_000325	Hs.643588	paired-like homeodomain 2	5308	PITX2	8.84611	8.75978	7.00223	7.38281	8.65852	8.65852	0.0863281	-1.65629	-1.27571	-0.654607	-0.339689	7.01803	6.9632	8.65852	6.36342	6.62351	7.38281		0.299099
204899_s_at	BF247098	Hs.591715	Sin3A-associated protein, 30kDa	8819	SAP30	8.15707	7.91475	5.68527	6.08628	7.36251	7.36251	0.242322	-1.67725	-1.27623	-2.61021	-2.37812	7.75936	7.45874	7.36251	5.14915	5.08062	6.08628	*	0.00378876
243409_at	AI005407	Hs.533830	forkhead box L1	2300	FOXL1	8.07493	7.86142	6.87177	7.11793	8.39712	8.39712	0.213515	-1.52535	-1.2792	-0.251113	-0.402281	7.8767	8.04623	8.39712	7.62559	7.64395	7.11793	*	0.0491537
201136_at	NM_002668	Hs.77422	proteolipid protein 2 (colonic epithelium-enriched)	5355	PLP2	12.7346	12.7811	10.8127	11.2113	12.4909	12.4909	-0.0464732	-1.6782	-1.27963	-0.632694	-0.498347	12.147	12.2193	12.4909	11.5143	11.721	11.2113	*	0.0114014
204946_s_at	NM_004618	Hs.592115	topoisomerase (DNA) III alpha	7156	TOP3A	6.93741	6.41059	4.49462	4.90698	6.1887	6.1887	0.526826	-1.69408	-1.28172	-0.665323	-0.929895	5.7774	5.82942	6.1887	5.11208	4.89952	4.90698	*	0.00284175
231846_at	AK026975	Hs.387601	FAD-dependent oxidoreductase domain containing 2	80020	FOXRED2	7.23825	6.7785	5.55214	5.98471	7.26686	7.26686	0.459751	-1.71473	-1.28215	-0.739405	0.372068	6.54703	6.25143	7.26686	5.80762	6.6235	5.98471		0.231673
203516_at	NM_003098	Hs.31121	syntrophin, alpha 1 (dystrophin-associated protein A1, 59kDa, acidic component)	6640	SNTA1	6.51439	6.16347	5.05323	5.34312	6.63233	6.63233	0.350916	-1.5791	-1.28921	-0.514951	-0.390399	6.03503	5.94421	6.63233	5.52008	5.55381	5.34312	*	0.0315577
204900_x_at	NM_003864	Hs.591715	Sin3A-associated protein, 30kDa	8819	SAP30	11.2449	11.3343	9.07912	9.57662	10.8686	10.8686	-0.0893809	-1.78945	-1.29195	-1.89337	-2.18245	10.3809	10.4388	10.8686	8.48756	8.25637	9.57662	*	0.0147101
201468_s_at	NM_000903	Hs.406515	NAD(P)H dehydrogenase, quinone 1	1728	NQO1	12.9958	13.0761	11.977	12.21	13.5266	13.5266	-0.0802405	-1.54964	-1.31666	-0.743148	-0.86154	12.5152	12.7184	13.5266	11.7721	11.8569	12.21	*	0.0444839
1555345_at	AF193836	Hs.446077	solute carrier family 38, member 4	55089	SLC38A4	4.64556	4.65867	4.50039	4.76619	6.08301	6.08301	-0.0131155	-1.58262	-1.31682	-1.0869	-1.40707	4.62633	4.77488	6.08301	3.53943	3.36781	4.76619		0.117648
235476_at	AW182459	Hs.212957	tripartite motif-containing 59	286827	TRIM59	8.99214	9.45785	6.49214	6.85898	8.17716	8.17716	-0.465706	-1.68502	-1.31818	-2.08546	-3.6045	8.33324	8.56271	8.17716	6.24778	4.9582	6.85898	*	0.0149886
242251_at	BF791392					7.25334	7.51275	5.08464	5.3877	6.70893	6.70893	-0.259407	-1.62429	-1.32123	-1.09426	-0.438549	6.06012	5.69158	6.70893	4.96586	5.25303	5.3877	*	0.0419142
218802_at	NM_017918	Hs.234149	coiled-coil domain containing 109B	55013	CCDC109B	10.9955	10.8708	8.93279	9.23565	10.5635	10.5635	0.12467	-1.63073	-1.32787	-1.56445	-1.18474	10.2362	10.0774	10.5635	8.67179	8.8927	9.23565	*	0.00335506
227718_at	BF337790	Hs.349150, Hs.596321	purine-rich element binding protein B	5814	PURB	8.07476	8.06514	6.56713	6.74414	8.07356	8.07356	0.00962483	-1.50644	-1.32942	-0.830098	-0.730209	6.42921	6.72951	8.07356	5.59912	5.9993	6.74414		0.187581
203560_at	NM_003878	Hs.78619	gamma-glutamyl hydrolase (conjugase, folylpolygammaglutamyl hydrolase)	8836	GGH	11.878	11.9974	10.0722	10.6495	11.9792	11.9792	-0.119422	-1.90692	-1.32971	-1.16069	-1.26817	11.4475	11.5303	11.9792	10.2868	10.2622	10.6495	*	0.00377714
231292_at	AI964053	Hs.659857	EP300 interacting inhibitor of differentiation 3	493861	EID3	5.71891	6.24249	3.68892	3.92573	5.26349	5.26349	-0.523576	-1.57457	-1.33775	-0.811961	-0.1579	5.75661	4.99631	5.26349	4.94465	4.83841	3.92573		0.121689
236044_at	BF130943	Hs.40479	phosphatidic acid phosphatase type 2 domain containing 1A	196051	PPAPDC1A	7.62176	7.35595	6.24689	6.41245	7.75064	7.75064	0.265815	-1.50375	-1.33819	0.344009	0.841051	7.70451	7.42847	7.75064	8.04852	8.26952	6.41245		0.935678
206499_s_at	NM_001269	Hs.469723	regulator of chromosome condensation 1	1104	RCC1	9.10042	9.08417	7.32152	7.59605	8.94473	8.94473	0.0162548	-1.62321	-1.34868	-1.46758	-1.53393	8.62887	8.7111	8.94473	7.16129	7.17717	7.59605	*	0.00105822
233560_x_at	AA370141	Hs.631506	minichromosome maintenance complex component 8	84515	MCM8	5.71144	5.88976	3.80255	4.22933	5.57947	5.57947	-0.178324	-1.77692	-1.35014	-0.834205	-1.15057	4.99628	5.35716	5.57947	4.16208	4.20659	4.22933	*	0.00289317
208623_s_at	J05021	Hs.693594	villin 2 (ezrin)	7430	VIL2	12.5078	12.4609	10.758	11.0324	12.3871	12.3871	0.046902	-1.62916	-1.3547	-0.976273	-0.81051	11.2373	11.2301	12.3871	10.261	10.4196	11.0324		0.0808463
213402_at	AA029811	Hs.397153	zinc finger protein 787	126208	ZNF787	7.32162	7.24478	6.18055	6.46023	7.8169	7.8169	0.0768448	-1.63635	-1.35667	-0.353063	-0.16449	7.00106	6.47053	7.8169	6.64799	6.30604	6.46023		0.19678
1553732_s_at	NM_032816	Hs.599703	coiled-coil domain containing 123	84902	CCDC123	6.88042	6.71745	4.25224	4.70339	6.06438	6.06438	0.162976	-1.81214	-1.36099	0.204833	-1.19821	5.7862	6.31314	6.06438	5.99103	5.11493	4.70339		0.127485
216508_x_at	AC007277	Hs.568249	high-mobility group (nonhistone chromosomal) protein 1-like 1	10357	HMG1L1	11.3314	11.4398	9.72235	10.0755	11.4373	11.4373	-0.108363	-1.71492	-1.36181	-1.70934	-1.81933	10.6623	10.4309	11.4373	8.95296	8.61154	10.0755	*	0.0385206
219787_s_at	NM_018098	Hs.518299	epithelial cell transforming sequence 2 oncogene	1894	ECT2	12.2959	12.23	9.96013	10.114	11.4801	11.4801	0.0658468	-1.51994	-1.36604	-1.7315	-1.3602	11.0351	10.9177	11.4801	9.30356	9.5575	10.114	*	0.00723706
221952_x_at	AB037814	Hs.380159	TRM5 tRNA methyltransferase 5 homolog (S. cerevisiae)	57570	TRMT5	13.8676	13.9845	12.5435	12.7684	14.1416	14.1416	-0.116879	-1.59807	-1.37321	-1.20659	-1.33546	13.5001	13.7369	14.1416	12.2935	12.4015	12.7684	*	0.00523025
222256_s_at	AK000550	Hs.198161	phospholipase A2, group IVB (cytosolic)	8681	PLA2G4B	4.11457	3.47076	3.1899	3.40546	4.78063	4.78063	0.643813	-1.59073	-1.37517	-0.785971	-0.826418	4.27237	4.2202	4.78063	3.4864	3.39379	3.40546	*	0.00533259
202686_s_at	NM_021913	Hs.590970	AXL receptor tyrosine kinase	558	AXL	13.1812	13.0411	11.8015	11.9833	13.3598	13.3598	0.140063	-1.55829	-1.37656	-0.402123	-0.331964	12.541	12.6902	13.3598	12.1389	12.3583	11.9833		0.0622918
221703_at	AF360549	Hs.532799	BRCA1 interacting protein C-terminal helicase 1	83990	BRIP1	8.7797	8.52348	5.99533	6.27565	7.65355	7.65355	0.25622	-1.65822	-1.3779	-2.02908	-2.01601	8.26283	8.10969	7.65355	6.23375	6.09368	6.27565	*	0.000696461
205128_x_at	NM_000962	Hs.201978	prostaglandin-endoperoxide synthase 1 (prostaglandin G/H synthase and cyclooxygenase)	5742	PTGS1	11.9613	11.6617	10.3827	10.505	11.8848	11.8848	0.299573	-1.50207	-1.37975	-0.726326	-1.04552	11.1987	11.3149	11.8848	10.4724	10.2694	10.505	*	0.00944295
227883_at	AI672172	Hs.29692	hypothetical protein FLJ36031	168455	FLJ36031	5.2784	5.13114	4.29987	4.72659	6.10681	6.10681	0.147259	-1.80694	-1.38022	-1.41854	-0.65771	4.45124	3.57963	6.10681	3.03269	2.92192	4.72659		0.28911
222269_at	W87634	Hs.648463, Hs.694379	apolipoprotein O-like	139322	APOOL	6.16055	6.73865	4.62795	5.22389	6.6079	6.6079	-0.578096	-1.97995	-1.38401	-0.658639	-1.02477	6.32752	6.63503	6.6079	5.66888	5.61026	5.22389	*	0.00390876
204108_at	AL031778	Hs.10441	nuclear transcription factor Y, alpha	4800	NFYA	8.13402	8.06921	6.5436	6.7799	8.16543	8.16543	0.0648076	-1.62183	-1.38553	-0.923317	-0.590384	7.11206	7.02702	8.16543	6.18875	6.43664	6.7799		0.0751165
218081_at	NM_017874	Hs.274422	chromosome 20 open reading frame 27	54976	C20orf27	7.19126	6.86672	6.15138	6.47109	7.85983	7.85983	0.324533	-1.70845	-1.38875	-0.719191	-0.175287	7.3609	6.93002	7.85983	6.64171	6.75473	6.47109		0.0536328
201596_x_at	NM_000224	Hs.406013	keratin 18	3875	KRT18	12.0873	11.9863	11.6049	11.8323	13.2245	13.2245	0.100966	-1.61967	-1.39221	-0.0145464	-0.579632	12.0053	12.0001	13.2245	11.9908	11.4205	11.8323		0.207915
219105_x_at	NM_014321	Hs.49760	origin recognition complex, subunit 6 like (yeast)	23594	ORC6L	11.2145	11.2784	8.32002	8.69069	10.0831	10.0831	-0.0638633	-1.76308	-1.39242	-1.04112	-0.933504	9.00587	8.93968	10.0831	7.96475	8.00617	8.69069		0.0628773
203963_at	NM_001218	Hs.210995	carbonic anhydrase XII	771	CA12	7.75747	7.65861	5.9452	6.8857	8.28545	8.28545	0.0988552	-2.34025	-1.39975	-0.777756	-1.05932	7.94007	8.29872	8.28545	7.16232	7.23939	6.8857	*	0.00246826
203946_s_at	U75667	Hs.653205	arginase, type II	384	ARG2	6.64148	6.05923	4.36944	4.84958	6.24948	6.24948	0.582247	-1.88004	-1.3999	-0.864294	-0.718792	6.83475	6.87711	6.24948	5.97045	6.15832	4.84958		0.094682
224338_s_at	AB055622	Hs.524084, Hs.644383	ring finger protein 26	79102	RNF26	7.67203	7.5364	5.93145	6.10459	7.50974	7.50974	0.135625	-1.57829	-1.40514	-0.748506	-1.69668	6.80958	6.65981	7.50974	6.06107	4.96313	6.10459	*	0.0481383
228558_at	AL518291	Hs.72363	chromosome 14 open reading frame 80	283643	C14orf80	7.11979	6.66082	4.27673	4.44532	5.8505	5.8505	0.458967	-1.57377	-1.40518	-1.78779	-1.59445	5.79789	5.64378	5.8505	4.0101	4.04933	4.44532	*	0.000467832
201695_s_at	NM_000270	Hs.75514	nucleoside phosphorylase	4860	NP	10.1198	9.89196	7.59918	7.83203	9.23824	9.23824	0.227831	-1.63906	-1.40621	-0.152417	-0.24047	8.85566	8.7825	9.23824	8.70324	8.54203	7.83203		0.11858
237466_s_at	AW444502	Hs.507991	hedgehog interacting protein	64399	HHIP	4.05778	4.96801	2.77984	3.30172	4.71124	4.71124	-0.91023	-1.9314	-1.40953	-0.258613	-1.67307	3.54244	5.14571	4.71124	3.28383	3.47264	3.30172		0.0821893
224521_s_at	BC006444	Hs.631656	coiled-coil domain containing 77	84318	CCDC77	7.8913	7.94353	5.04415	5.20954	6.62004	6.62004	-0.0522304	-1.5759	-1.41051	-1.29215	-1.02567	6.61201	6.46622	6.62004	5.31986	5.44054	5.20954	*	0.000117899
218252_at	NM_018204	Hs.444028, Hs.449585, Hs.521482	cytoskeleton associated protein 2	26586	CKAP2	11.7587	11.7119	8.80601	8.98172	10.3945	10.3945	0.0468477	-1.58845	-1.41273	-1.55717	-1.72192	9.90538	10.2723	10.3945	8.3482	8.5504	8.98172	*	0.00276253
202534_x_at	NM_000791	Hs.648635, Hs.654551	dihydrofolate reductase	1719	DHFR	12.1792	12.0868	10.441	10.6127	12.0297	12.0297	0.0923923	-1.58871	-1.41697	-1.71631	-1.31672	11.5919	11.2531	12.0297	9.8756	9.93636	10.6127	*	0.0104267
213370_s_at	BF057298	Hs.343679	Scm-like with four mbt domains 1	51460	SFMBT1	6.07563	6.08016	4.11749	4.75604	6.17422	6.17422	-0.00453079	-2.05674	-1.41818	-0.652473	-0.922821	5.12066	5.51137	6.17422	4.46819	4.58855	4.75604	*	0.03513
1559382_at	BC000817	Hs.356467	mediator complex subunit 26	9441	MED26	7.14727	6.6971	4.13799	4.24211	5.66312	5.66312	0.450172	-1.52513	-1.42101	0.101933	-0.822884	5.1066	5.36638	5.66312	5.20853	4.5435	4.24211		0.0948352
218382_s_at	NM_007279	Hs.528007	U2 small nuclear RNA auxiliary factor 2	11338	U2AF2	7.71558	8.39995	6.22495	6.79428	8.22695	8.22695	-0.684363	-2.00201	-1.43267	-1.3844	-1.29641	8.1894	7.52936	8.22695	6.805	6.23296	6.79428	*	0.00967251
236987_at	AI741514	Hs.656805	alpha-kinase 2	115701	ALPK2	7.5975	7.44317	5.41447	5.94361	7.38411	7.38411	0.154335	-1.96964	-1.4405	-0.406875	-0.253716	6.82912	6.66043	7.38411	6.42225	6.40671	5.94361		0.0599155
218317_x_at	NM_024044	Hs.460558	GIY-YIG domain containing 2	79008	GIYD2	9.24772	9.06164	7.58689	7.78713	9.23021	9.23021	0.186077	-1.64331	-1.44308	-1.04571	-1.10407	9.00773	9.04517	9.23021	7.96202	7.9411	7.78713	*	0.000169912
229088_at	BF591996					7.70963	8.04711	5.06136	5.26685	6.71284	6.71284	-0.337481	-1.65148	-1.44599	-0.742206	-0.559885	7.35393	7.24449	6.71284	6.61173	6.6846	5.26685		0.141877
210180_s_at	U87836	Hs.533122	splicing factor, arginine/serine-rich 10 (transformer 2 homolog, Drosophila)	6434	SFRS10	9.58647	9.91812	7.6991	7.91832	9.36543	9.36543	-0.331653	-1.66633	-1.44711	-1.77511	-3.32524	9.18917	9.36529	9.36543	7.41406	6.04005	7.91832	*	0.018032
201656_at	NM_000210	Hs.133397	integrin, alpha 6	3655	ITGA6	10.9483	10.9585	8.31909	8.5812	10.0288	10.0288	-0.0101719	-1.70967	-1.44756	0.165572	0.101421	9.19545	9.25815	10.0288	9.36102	9.35957	8.5812		0.351081
209381_x_at	BC004434	Hs.115232	splicing factor 3a, subunit 2, 66kDa	8175	SF3A2	6.66128	6.24273	5.14632	5.59693	7.04513	7.04513	0.418554	-1.89881	-1.44821	-1.16057	-0.431796	6.4895	6.03829	7.04513	5.32893	5.60649	5.59693	*	0.0293106
202153_s_at	NM_016553	Hs.574492	nucleoporin 62kDa	23636	NUP62	10.9402	10.9131	9.2118	9.36155	10.8104	10.8104	0.0271442	-1.59865	-1.4489	-1.28437	-1.27516	10.9869	10.8953	10.8104	9.70252	9.62018	9.36155	*	0.000310038
50314_i_at	AI761506	Hs.274422	chromosome 20 open reading frame 27	54976	C20orf27	9.03595	8.73339	7.71224	8.17253	9.62802	9.62802	0.302553	-1.91577	-1.45549	-0.977918	-0.783783	8.12538	7.70619	9.62802	7.14746	6.92241	8.17253		0.199696
205394_at	NM_001274	Hs.24529	CHK1 checkpoint homolog (S. pombe)	1111	CHEK1	10.2755	10.3204	7.90564	8.33055	9.78686	9.78686	-0.0449046	-1.88122	-1.45631	-1.40637	-1.40164	8.96074	8.99415	9.78686	7.55437	7.59251	8.33055	*	0.0183881
201969_at	AW003362	Hs.319334	nuclear autoantigenic sperm protein (histone-binding)	4678	NASP	7.14835	6.67213	5.41253	5.45958	6.92295	6.92295	0.47623	-1.51041	-1.46336	-1.74399	-1.57612	6.33056	6.31268	6.92295	4.58657	4.73655	5.45958	*	0.00899255
210110_x_at	AF132363	Hs.643472	heterogeneous nuclear ribonucleoprotein H3 (2H9)	3189	HNRPH3	11.7817	11.9663	9.89988	10.1048	11.5705	11.5705	-0.184552	-1.67065	-1.46578	-0.863961	-1.06982	10.9496	11.3186	11.5705	10.0857	10.2488	10.1048	*	0.00378083
218365_s_at	AI765051	Hs.647707	aspartyl-tRNA synthetase 2, mitochondrial	55157	DARS2	7.85873	7.94416	5.97595	6.2105	7.67756	7.67756	-0.0854332	-1.70162	-1.46707	-1.1679	-1.79791	7.1156	7.3334	7.67756	5.94771	5.53549	6.2105	*	0.00444971
208886_at	BC000145	Hs.694881	H1 histone family, member 0	3005	H1F0	11.2749	11.075	9.72764	10.1521	11.6214	11.6214	0.199905	-1.89375	-1.46929	-1.24021	-0.582019	10.561	10.3426	11.6214	9.32076	9.76061	10.1521		0.0765006
216222_s_at	AI561354	Hs.43334, Hs.481720	myosin X	4651	MYO10	7.51477	7.5445	5.4958	5.52864	6.99904	6.99904	-0.0297325	-1.50324	-1.47039	-0.599305	-2.08914	6.74319	6.16137	6.99904	6.14389	4.07222	5.52864		0.104485
215867_x_at	AL050025	Hs.210995	carbonic anhydrase XII	771	CA12	8.14838	7.98926	7.0887	7.32239	8.79757	8.79757	0.159116	-1.70887	-1.47518	-1.20705	-0.794301	8.40239	8.2894	8.79757	7.19534	7.4951	7.32239	*	0.00280486
236619_at	AI922972					4.80769	4.85169	2.21504	2.38881	3.86873	3.86873	-0.0440052	-1.65369	-1.47992	-1.50295	-0.856513	4.7753	4.59231	3.86873	3.27235	3.7358	2.38881		0.0568041
205631_at	NM_014749	Hs.232532	KIAA0586	9786	KIAA0586	8.47383	8.25945	6.42518	6.62003	8.10019	8.10019	0.214381	-1.67501	-1.48016	-0.754195	-1.11763	7.79237	8.07214	8.10019	7.03818	6.95451	6.62003	*	0.00227276
227032_at	AI694545	Hs.497626	plexin A2	5362	PLXNA2	5.55444	5.37358	4.43742	4.59643	6.07882	6.07882	0.180854	-1.64139	-1.48238	0.317448	1.19456	5.26867	5.0594	6.07882	5.58612	6.25396	4.59643		0.987079
204633_s_at	AF074393	Hs.510225	ribosomal protein S6 kinase, 90kDa, polypeptide 5	9252	RPS6KA5	6.18693	5.52934	3.40013	3.42682	4.90933	4.90933	0.657592	-1.5092	-1.48251	-0.982486	-0.865238	4.75659	4.94102	4.90933	3.77411	4.07579	3.42682	*	0.00478718
213647_at	D42046	Hs.532446	DNA2 DNA replication helicase 2-like (yeast)	1763	DNA2L	8.24677	8.21591	5.23139	5.52039	7.00539	7.00539	0.030862	-1.774	-1.485	-1.95942	-1.23582	6.81372	6.50339	7.00539	4.8543	5.26758	5.52039	*	0.00302863
219703_at	NM_018365	Hs.444483	meiosis-specific nuclear structural 1	55329	MNS1	7.50413	7.53471	4.97358	5.57785	7.0649	7.0649	-0.0305825	-2.09132	-1.48705	-2.10436	-1.24861	7.51699	7.35484	7.0649	5.41264	6.10622	5.57785	*	0.00285802
213253_at	AU154486	Hs.119023	structural maintenance of chromosomes 2	10592	SMC2	9.07647	8.97391	7.14788	7.23603	8.72747	8.72747	0.102559	-1.57959	-1.49144	-1.65587	-1.33947	7.90162	7.87975	8.72747	6.24575	6.54029	7.23603	*	0.0209683
215722_s_at	AJ130971	Hs.528763	small nuclear ribonucleoprotein polypeptide A'	6627	SNRPA1	9.7065	9.92574	8.21276	8.3467	9.84015	9.84015	-0.219239	-1.62739	-1.49345	-0.884101	-0.717939	9.63184	9.58936	9.84015	8.74774	8.87142	8.3467	*	0.00425324
205379_at	NM_001236	Hs.154510	carbonyl reductase 3	874	CBR3	10.2074	10.125	8.40095	8.41286	9.90903	9.90903	0.0823315	-1.50808	-1.49617	-0.983194	-1.21633	10.1352	10.0547	9.90903	9.15201	8.83842	8.41286	*	0.00534539
230696_at	AI220427	Hs.657344	ATPase, Ca++ transporting, cardiac muscle, fast twitch 1	487	ATP2A1	6.69048	6.77279	4.95736	4.9748	6.472	6.472	-0.0823159	-1.51464	-1.49719	-0.992487	-0.800963	4.82902	4.92299	6.472	3.83654	4.12203	4.9748		0.158149
200846_s_at	NM_002708	Hs.183994	protein phosphatase 1, catalytic subunit, alpha isoform	5499	PPP1CA	12.5512	12.4493	11.5903	11.221	12.7221	12.7221	0.101888	-1.13177	-1.50104	-0.743287	-1.15925	11.8262	11.8607	12.7221	11.0829	10.7014	11.221	*	0.026772
200825_s_at	NM_006389	Hs.277704	hypoxia up-regulated 1	10525	HYOU1	10.7082	10.5134	9.90382	9.65204	11.1531	11.1531	0.194835	-1.24928	-1.50106	-0.943258	-0.532391	10.2645	10.0089	11.1531	9.32126	9.47656	9.65204		0.0509089
213951_s_at	BE964655	Hs.694780	PSMC3 interacting protein	29893	PSMC3IP	10.9635	10.9378	7.96201	8.3632	9.86471	9.86471	0.0256588	-1.90271	-1.50151	-0.442087	-0.719269	9.38907	9.56854	9.86471	8.94698	8.84927	8.3632	*	0.0175533
224673_at	AI613244	Hs.502378, Hs.684554	leukocyte receptor cluster (LRC) member 8	114823	LENG8	4.90122	4.33801	4.75116	3.47789	4.98073	4.98073	0.563205	-0.229572	-1.50284	0.0518913	1.54354	7.7702	6.66594	4.98073	7.8221	8.20948	3.47789		0.986543
204281_at	NM_003213	Hs.94865	TEA domain family member 4	7004	TEAD4	8.74048	8.63431	7.41606	7.30236	8.8055	8.8055	0.106166	-1.38943	-1.50313	-0.529286	-0.835454	7.83602	7.90757	8.8055	7.30673	7.07211	7.30236	*	0.0409669
228340_at	BE967118	Hs.287362	transducin-like enhancer of split 3 (E(sp1) homolog, Drosophila)	7090	TLE3	3.74508	3.51019	2.04473	2.27979	3.78373	3.78373	0.234884	-1.739	-1.50394	-0.879425	-0.273462	3.88187	3.90722	3.78373	3.00245	3.63376	2.27979		0.0872898
235411_at	BE883300	Hs.144527	piggyBac transposable element derived 1	84547	PGBD1	7.85649	7.38475	6.20336	5.59146	7.09545	7.09545	0.471746	-0.892092	-1.50399	-0.706941	-0.314394	6.98729	6.52662	7.09545	6.28035	6.21222	5.59146	*	0.0397279
1556063_s_at	AW182934	Hs.139120	ribonuclease P/MRP 30kDa subunit	10556	RPP30	4.11047	4.08789	3.39603	2.60313	4.10726	4.10726	0.0225777	-0.711226	-1.50412	-0.346301	-0.20702	3.08339	3.06	4.10726	2.73709	2.85298	2.60313		0.123755
208433_s_at	NM_017522	Hs.576154	low density lipoprotein receptor-related protein 8, apolipoprotein e receptor	7804	LRP8	7.42054	7.45515	5.41285	5.52258	7.02721	7.02721	-0.0346058	-1.61435	-1.50463	-0.668251	-0.0807912	6.9104	6.4458	7.02721	6.24215	6.36501	5.52258		0.0769099
209478_at	U95006	Hs.37616	stimulated by retinoic acid 13 homolog (mouse)	201254	STRA13	11.2072	11.2311	9.69859	9.641	11.1469	11.1469	-0.0238905	-1.44828	-1.50587	-0.52006	-0.864634	10.278	10.3986	11.1469	9.75795	9.53395	9.641	*	0.026076
215089_s_at	AW409974	Hs.401509	RNA binding motif protein 10	8241	RBM10	8.89949	8.75306	7.99182	7.90335	9.40969	9.40969	0.146436	-1.41788	-1.50635	-0.682656	-0.73301	9.37423	9.05218	9.40969	8.69158	8.31917	7.90335	*	0.0186594
215123_at	AL049250	Hs.552700, Hs.632865	KIAA0220-like protein	23117	LOC23117	4.44783	6.14018	4.43216	3.18295	4.68953	4.68953	-1.69235	-0.257368	-1.50658	-0.56931	-0.3867	7.34402	7.21818	4.68953	6.77471	6.83148	3.18295		0.609761
228825_at	BE566894	Hs.584864	leukotriene B4 12-hydroxydehydrogenase	22949	LTB4DH	6.24991	6.53665	5.70854	5.79004	7.29663	7.29663	-0.286738	-1.58809	-1.5066	-0.841702	-1.16178	6.71129	6.6592	7.29663	5.86959	5.49742	5.79004	*	0.007443
209261_s_at	BF000629	Hs.466148	nuclear receptor subfamily 2, group F, member 6	2063	NR2F6	5.81702	5.80032	5.63786	4.35319	5.86007	5.86007	0.0166934	-0.222211	-1.50689	-1.33823	-2.22353	5.70113	4.66429	5.86007	4.36289	2.44076	4.35319		0.0847644
203856_at	NM_003384	Hs.422662	vaccinia related kinase 1	7443	VRK1	10.5463	10.6168	8.64235	8.32719	9.83441	9.83441	-0.0704991	-1.19207	-1.50722	-1.44925	-1.34994	9.32555	9.35288	9.83441	7.87631	8.00294	8.32719	*	0.00252279
218768_at	NM_020401	Hs.524574	nucleoporin 107kDa	57122	NUP107	11.2572	11.084	9.39195	9.12088	10.6289	10.6289	0.173109	-1.23696	-1.50803	-1.13016	-1.43543	9.9628	10.3665	10.6289	8.83264	8.93103	9.12088	*	0.00301946
221677_s_at	AF232674	Hs.436341	downstream neighbor of SON	29980	DONSON	11.6505	11.6524	9.97411	9.8651	11.3739	11.3739	-0.00191324	-1.39982	-1.50883	-1.27493	-0.881739	10.7418	10.4072	11.3739	9.4669	9.52549	9.8651	*	0.0168355
202556_s_at	NM_006337	Hs.25313	microspherule protein 1	10445	MCRS1	8.77356	8.6677	7.85125	7.55493	9.06677	9.06677	0.105862	-1.21552	-1.51184	-0.866214	-0.702824	8.4249	8.30365	9.06677	7.55868	7.60083	7.55493	*	0.0123584
208621_s_at	BF663141	Hs.693594	villin 2 (ezrin)	7430	VIL2	10.4911	11.0858	8.75654	8.85469	10.3667	10.3667	-0.594733	-1.61014	-1.51199	-1.9981	-4.90886	9.45969	9.35674	10.3667	7.46159	4.44788	8.85469		0.104233
227716_at	AL577976	Hs.145061	UBX domain containing 5	91544	UBXD5	4.59795	4.12822	4.58653	3.46983	4.98198	4.98198	0.469728	-0.395459	-1.51215	-0.310058	-0.0893466	4.17561	4.20976	4.98198	3.86556	4.12041	3.46983		0.120849
226218_at	BE217880	Hs.591742, Hs.693675	interleukin 7 receptor	3575	IL7R	11.6624	11.5675	10.848	10.3537	11.8666	11.8666	0.0948823	-1.01861	-1.51287	0.248248	0.122133	10.7641	11.0198	11.8666	11.0124	11.142	10.3537		0.408625
212170_at	BF447705	Hs.246413	RNA binding motif protein 12	10137	RBM12	7.69457	7.69395	7.16495	6.00103	7.51434	7.51434	0.000625021	-0.349389	-1.5133	-0.50762	-0.512189	7.6727	7.83191	7.51434	7.16508	7.31972	6.00103		0.118624
212809_at	AA152202	Hs.513470	nuclear factor of activated T-cells, cytoplasmic, calcineurin-dependent 2 interacting protein	84901	NFATC2IP	8.98821	8.89385	7.33115	7.20498	8.72124	8.72124	0.094354	-1.39008	-1.51625	-0.680274	-0.743766	8.11006	8.26254	8.72124	7.42979	7.51878	7.20498	*	0.00892516
201490_s_at	NM_005729	Hs.381072	peptidylprolyl isomerase F (cyclophilin F)	10105	PPIF	11.4408	11.5068	10.1072	9.74761	11.2643	11.2643	-0.0659946	-1.15707	-1.51671	-1.05735	-1.99974	10.0691	9.99645	11.2643	9.01171	7.99671	9.74761		0.0798809
227935_s_at	AA522681	Hs.500512	polycomb group ring finger 5	84333	PCGF5	5.57395	5.07977	4.99045	4.37439	5.89138	5.89138	0.494181	-0.900932	-1.51698	-0.518423	0.0467635	6.13643	5.81931	5.89138	5.61801	5.86607	4.37439		0.232349
226287_at	AI458313	Hs.143733	coiled-coil domain containing 34	91057	CCDC34	9.96382	9.85439	8.21342	8.26406	9.78146	9.78146	0.109439	-1.56805	-1.5174	-1.44691	-1.31133	9.52977	9.38763	9.78146	8.08286	8.07631	8.26406	*	0.000399804
221965_at	AI990326	Hs.577404	M-phase phosphoprotein 9	10198	MPHOSPH9	7.27163	7.47782	5.0116	5.23917	6.75708	6.75708	-0.206196	-1.74548	-1.51791	-1.77009	-1.42549	7.07474	6.86076	6.75708	5.30465	5.43527	5.23917	*	0.000138867
1559051_s_at	AK097148	Hs.658405	chromosome 6 open reading frame 150	115004	C6orf150	7.27596	7.68994	5.28527	5.31555	6.83372	6.83372	-0.413974	-1.54844	-1.51816	-1.83971	-1.36746	5.16753	4.56619	6.83372	3.32782	3.19873	5.31555		0.17762
233568_x_at	AK023984	Hs.215502	CWF19-like 1, cell cycle control (S. pombe)	55280	CWF19L1	7.94302	8.00399	6.47159	6.06649	7.58475	7.58475	-0.0609752	-1.11316	-1.51826	-1.22405	-1.14179	6.87076	6.62255	7.58475	5.64671	5.48076	6.06649	*	0.0184279
211716_x_at	BC005851	Hs.159161	Rho GDP dissociation inhibitor (GDI) alpha	396	ARHGDIA	10.4848	10.0801	9.60087	9.47913	10.9985	10.9985	0.404666	-1.39764	-1.51939	-0.379734	0.174947	10.7316	10.3323	10.9985	10.3519	10.5073	9.47913		0.199148
202111_at	NM_003040	Hs.647069	solute carrier family 4, anion exchanger, member 2 (erythrocyte membrane protein band 3-like 1)	6522	SLC4A2	9.47283	8.78105	7.92067	8.02319	9.54302	9.54302	0.691783	-1.62235	-1.51984	-0.585983	-0.160138	9.05077	8.53837	9.54302	8.46479	8.37824	8.02319		0.0776072
227860_at	NM_019609	Hs.659346	carboxypeptidase X (M14 family), member 1	56265	CPXM1	4.24548	4.36348	3.81894	3.76841	5.289	5.289	-0.117996	-1.47005	-1.52059	-2.29088	-1.0181	5.13328	3.88167	5.289	2.8424	2.86358	3.76841	*	0.0406808
225129_at	AW170571	Hs.339809	copine II	221184	CPNE2	10.0215	9.83557	8.92228	8.57929	10.1017	10.1017	0.185959	-1.17943	-1.52241	-1.2774	-1.02244	9.17221	9.06633	10.1017	7.89481	8.04389	8.57929	*	0.0306497
220116_at	NM_021614	Hs.98280	potassium intermediate/small conductance calcium-activated channel, subfamily N, member 2	3781	KCNN2	10.2475	10.2393	9.53458	9.52877	11.0515	11.0515	0.00814353	-1.51693	-1.52274	-1.40942	-1.08617	10.2949	10.2948	11.0515	8.88544	9.20861	9.52877	*	0.0128856
233173_x_at	AK000194	Hs.495417	general transcription factor IIIC, polypeptide 5, 63kDa	9328	GTF3C5	9.53846	9.28106	8.05705	7.6628	9.18605	9.18605	0.257392	-1.129	-1.52325	-0.681027	-0.824055	9.14685	9.20272	9.18605	8.46582	8.37867	7.6628	*	0.0166828
213344_s_at	H51429	Hs.477879	H2A histone family, member X	3014	H2AFX	7.14944	7.51102	4.97948	5.25165	6.77544	6.77544	-0.361578	-1.79596	-1.52378	-0.845624	-1.13327	6.09135	6.97692	6.77544	5.24573	5.84364	5.25165	*	0.0248514
212974_at	AI808958	Hs.656299	DENN/MADD domain containing 3	22898	DENND3	3.38738	3.46203	3.42008	3.1699	4.69379	4.69379	-0.0746427	-1.2737	-1.52388	-1.29553	-1.08469	3.79232	3.51826	4.69379	2.49679	2.43357	3.1699	*	0.0378884
212847_at	AL036840	Hs.567380	far upstream element (FUSE) binding protein 1	8880	FUBP1	8.38884	8.39551	6.24185	6.3131	7.83793	7.83793	-0.00667243	-1.59608	-1.52483	-1.06461	-0.407685	8.38705	8.22621	7.83793	7.32244	7.81853	6.3131		0.101707
1552287_s_at	NM_001132	Hs.534773	AFG3 ATPase family gene 3-like 1 (S. cerevisiae)	172	AFG3L1	7.62642	7.66222	5.58084	5.49958	7.02769	7.02769	-0.0357962	-1.44684	-1.52811	-0.850458	-0.983289	8.36493	8.41785	7.02769	7.51447	7.43456	5.49958		0.234121
1555639_a_at	AF315633	Hs.648833	RNA binding motif protein 14	10432	RBM14	8.21528	8.72334	6.91234	6.85714	8.38585	8.38585	-0.508067	-1.47351	-1.52871	-1.93	-2.18349	5.99859	5.91751	8.38585	4.06859	3.73402	6.85714		0.215354
209588_at	AL530874	Hs.523329	EPH receptor B2	2048	EPHB2	5.91491	5.90799	4.61341	4.88894	6.41887	6.41887	0.00691963	-1.80546	-1.52993	-0.457398	0.0953863	5.86365	5.81438	6.41887	5.40626	5.90977	4.88894		0.148298
209233_at	U72514	Hs.558447	EMG1 nucleolar protein homolog (S. cerevisiae)	10436	EMG1	10.4556	10.4994	9.35588	8.87407	10.4044	10.4044	-0.0437576	-1.04856	-1.53037	-0.946177	-0.983116	10.1921	10.0586	10.4044	9.24588	9.07547	8.87407	*	0.00143595
207348_s_at	NM_002311	Hs.100299	ligase III, DNA, ATP-dependent	3980	LIG3	6.72635	6.77651	5.04408	5.21255	6.74447	6.74447	-0.050161	-1.7004	-1.53192	-1.02279	-0.816321	6.60953	6.656	6.74447	5.58674	5.83968	5.21255	*	0.0038169
219278_at	NM_004672	Hs.194694	mitogen-activated protein kinase kinase kinase 6	9064	MAP3K6	7.95772	7.47927	6.53673	6.11619	7.64821	7.64821	0.47845	-1.11147	-1.53201	-0.301871	-0.136153	7.61997	7.35278	7.64821	7.3181	7.21662	6.11619		0.172755
1555760_a_at	AF364037	Hs.435947, Hs.657503	RNA binding motif protein 15	64783	RBM15	8.60159	8.71959	7.34892	6.76645	8.30398	8.30398	-0.117999	-0.955058	-1.53753	-0.75915	-0.862477	7.73345	7.53714	8.30398	6.9743	6.67466	6.76645	*	0.0129251
210933_s_at	BC004908	Hs.118400, Hs.644769	fascin homolog 1, actin-bundling protein (Strongylocentrotus purpuratus)	6624	FSCN1	11.6878	11.7456	11.1327	10.6134	12.1515	12.1515	-0.0577654	-1.01884	-1.53817	-1.06873	-2.12561	10.9735	10.5817	12.1515	9.90481	8.4561	10.6134		0.116845
218408_at	NM_012456	Hs.235750	translocase of inner mitochondrial membrane 10 homolog (yeast)	26519	TIMM10	10.5141	10.1765	8.69256	8.43697	9.97551	9.97551	0.337559	-1.28295	-1.53854	-0.530647	-1.0013	9.55294	9.77225	9.97551	9.02229	8.77094	8.43697	*	0.0080432
229075_at	AI754871					8.23586	8.32809	5.64588	5.93552	7.47436	7.47436	-0.0922288	-1.82849	-1.53884	-1.36685	-0.612357	7.38812	6.98989	7.47436	6.02127	6.37753	5.93552	*	0.00433563
227249_at	AI857685	Hs.655378	nudE nuclear distribution gene E homolog 1 (A. nidulans)	54820	NDE1	9.88501	9.93269	7.76933	7.76801	9.30699	9.30699	-0.0476756	-1.53766	-1.53898	-1.50643	-1.64805	9.25473	9.50069	9.30699	7.74831	7.85263	7.76801	*	4.31236e-05
206788_s_at	AF294326	Hs.460988	core-binding factor, beta subunit	865	CBFB	8.84292	9.14897	7.55161	7.00634	8.54628	8.54628	-0.306055	-0.99467	-1.53994	-1.18855	-1.92695	7.34485	7.40456	8.54628	6.1563	5.47762	7.00634		0.0582375
219480_at	NM_005985	Hs.48029	snail homolog 1 (Drosophila)	6615	SNAI1	4.93252	4.96058	4.12351	3.14786	4.68999	4.68999	-0.0280633	-0.566488	-1.54214	0.00126544	0.0659091	3.55753	3.58482	4.68999	3.5588	3.65073	3.14786		0.29029
243023_at	N34402					4.62784	4.61499	3.84348	3.25258	4.79544	4.79544	0.0128485	-0.951956	-1.54286	-0.930631	-0.439362	3.95605	3.95337	4.79544	3.02542	3.51401	3.25258	*	0.036422
219556_at	NM_025108	Hs.534491	chromosome 16 open reading frame 59	80178	C16orf59	6.26615	5.75699	5.03863	3.91989	5.46288	5.46288	0.509159	-0.424245	-1.54299	-0.58468	-0.479281	4.58468	4.18179	5.46288	4	3.70251	3.91989		0.0889456
214240_at	AL556409	Hs.278959	galanin	51083	GAL	9.93475	9.62206	7.09859	6.54044	8.0835	8.0835	0.312689	-0.984902	-1.54305	-0.447298	-0.125307	6.86478	6.53764	8.0835	6.41749	6.41233	6.54044		0.20961
213094_at	AL033377	Hs.318894	G protein-coupled receptor 126	57211	GPR126	8.42141	8.00673	5.25864	6.16897	7.71224	7.71224	0.414679	-2.4536	-1.54327	-1.80469	-1.67054	7.16812	7.33727	7.71224	5.36343	5.66674	6.16897	*	0.00418844
212543_at	U83115	Hs.643590, Hs.689562	absent in melanoma 1	202	AIM1	8.37067	8.2695	7.73198	7.61455	9.15799	9.15799	0.101176	-1.426	-1.54344	-1.14104	-1.19157	8.21622	8.58949	9.15799	7.07519	7.39791	7.61455	*	0.014908
211724_x_at	BC005883	Hs.520215	hypothetical protein FLJ20323	54468	FLJ20323	9.73262	9.63663	7.98859	7.95665	9.50014	9.50014	0.0959962	-1.51155	-1.54349	-0.840989	-1.24339	9.10073	9.3009	9.50014	8.25975	8.05752	7.95665	*	0.00115137
233110_s_at	AF289220	Hs.289052	BCL2-like 12 (proline rich)	83596	BCL2L12	9.22413	9.04964	6.57148	6.82522	8.36943	8.36943	0.174489	-1.79795	-1.54421	-1.52606	-1.87315	7.89576	8.0132	8.36943	6.3697	6.14005	6.82522	*	0.00260845
225979_at	AK024429	Hs.631574	pleckstrin homology domain containing, family G (with RhoGef domain) member 2	64857	PLEKHG2	6.45902	6.29814	5.48374	4.89955	6.44544	6.44544	0.160874	-0.961692	-1.54589	-0.442733	0.0368061	6.87249	6.42967	6.44544	6.42975	6.46648	4.89955		0.291806
1554894_a_at	AF499009	Hs.631804	pterin-4 alpha-carbinolamine dehydratase/dimerization cofactor of hepatocyte nuclear factor 1 alpha (TCF1) 2	84105	PCBD2	7.73636	8.02173	6.26786	6.11579	7.6624	7.6624	-0.285365	-1.39454	-1.54661	-1.5444	-1.34559	7.50794	7.29471	7.6624	5.96354	5.94911	6.11579	*	0.000242516
215813_s_at	S36219	Hs.201978	prostaglandin-endoperoxide synthase 1 (prostaglandin G/H synthase and cyclooxygenase)	5742	PTGS1	11.6897	11.4003	10.0356	10.118	11.6652	11.6652	0.289402	-1.62956	-1.54717	-0.799669	-1.12393	11.0346	11.0762	11.6652	10.235	9.95227	10.118	*	0.00620976
215706_x_at	BC002323	Hs.490415	zyxin	7791	ZYX	11.9688	11.6378	11.8397	11.5169	13.0652	13.0652	0.331074	-1.2255	-1.54829	-0.554187	0.0981177	12.3356	11.6147	13.0652	11.7814	11.7128	11.5169		0.191989
1562736_at	AJ277914	Hs.442578, Hs.638403	LIM homeobox 9	56956	LHX9	10.7771	10.6665	10.0204	9.85618	11.4055	11.4055	0.110589	-1.38512	-1.5493	-1.3574	-1.00454	10.8518	10.7255	11.4055	9.49435	9.72096	9.85618	*	0.00508387
218014_at	NM_024844	Hs.362817	nucleoporin 85kDa	79902	NUP85	10.9607	10.8617	9.16203	8.95729	10.5067	10.5067	0.0990105	-1.34466	-1.5494	-1.07076	-1.28604	10.2165	10.1974	10.5067	9.14573	8.91132	8.95729	*	0.00045231
201329_s_at	NM_005239	Hs.644231	v-ets erythroblastosis virus E26 oncogene homolog 2 (avian)	2114	ETS2	8.59722	8.55866	6.87426	6.95445	8.50445	8.50445	0.0385637	-1.63019	-1.55	-1.33157	-2.08521	8.03552	8.10212	8.50445	6.70395	6.01691	6.95445	*	0.00635989
214051_at	BF677486	Hs.496530, Hs.675540	hypothetical protein MGC39900	286527	MGC39900	8.35185	8.259	6.54	7.09156	8.64155	8.64155	0.0928441	-2.10155	-1.55	-1.18938	-1.15551	8.45186	8.78486	8.64155	7.26249	7.62936	7.09156	*	0.0022005
209507_at	BC005264	Hs.487540	replication protein A3, 14kDa	6119	RPA3	11.6984	11.7314	10.2799	10.2337	11.7841	11.7841	-0.0329942	-1.50418	-1.55039	-1.51105	-1.42072	11.3364	11.1901	11.7841	9.82534	9.76934	10.2337	*	0.00294262
218770_s_at	NM_018056	Hs.25544	transmembrane protein 39B	55116	TMEM39B	7.99361	7.69078	7.19415	6.93331	8.48528	8.48528	0.302835	-1.29113	-1.55197	-1.09808	-0.789197	8.30784	8.04319	8.48528	7.20976	7.25399	6.93331	*	0.00215305
237158_s_at	AW449069	Hs.577404	M-phase phosphoprotein 9	10198	MPHOSPH9	6.99484	7.39849	5.49175	5.01664	6.56924	6.56924	-0.403654	-1.07749	-1.5526	-2.47388	-3.54216	5.80896	6.11043	6.56924	3.33508	2.56827	5.01664	*	0.0289211
213470_s_at	BF983406	Hs.604001	heterogeneous nuclear ribonucleoprotein H1 (H)	3187	HNRPH1	9.10023	9.60687	7.79389	7.38214	8.93576	8.93576	-0.506642	-1.14187	-1.55362	-1.95254	-2.21944	7.57972	7.23852	8.93576	5.62719	5.01907	7.38214		0.0953588
221481_x_at	D55672	Hs.480073	heterogeneous nuclear ribonucleoprotein D (AU-rich element RNA binding protein 1, 37kDa)	3184	HNRPD	12.9526	12.9416	11.751	11.4607	13.0143	13.0143	0.0110239	-1.26335	-1.55367	-1.163	-1.13454	12.0841	12.2239	13.0143	10.9211	11.0894	11.4607	*	0.0177915
210588_x_at	L32610	Hs.643472	heterogeneous nuclear ribonucleoprotein H3 (2H9)	3189	HNRPH3	11.9819	12.1371	10.0784	10.1779	11.7324	11.7324	-0.155244	-1.65398	-1.55449	-0.923815	-1.02229	11.0444	11.5138	11.7324	10.1205	10.4915	10.1779	*	0.00749577
223241_at	AF121858	Hs.584900	sorting nexin 8	29886	SNX8	8.05856	8.24382	7.04171	6.81155	8.36613	8.36613	-0.185264	-1.32442	-1.55458	-0.823955	-0.445903	7.63538	7.52611	8.36613	6.81143	7.08021	6.81155	*	0.0277674
208549_x_at	NM_016171		hypothetical gene supported by BC013859	441454	LOC441454	12.3384	12.5306	10.5226	10.7552	12.31	12.31	-0.192163	-1.78736	-1.55483	-1.26523	-1.56227	11.7188	11.5808	12.31	10.4536	10.0185	10.7552	*	0.00916353
235783_at	BG107419					8.69067	8.61083	7.24095	7.23698	8.79235	8.79235	0.0798477	-1.5514	-1.55537	-1.48644	-1.1515	6.70782	6.28751	8.79235	5.22138	5.13601	7.23698		0.248186
204897_at	AA897516	Hs.199248	prostaglandin E receptor 4 (subtype EP4)	5734	PTGER4	6.9331	6.7546	5.70312	5.72717	7.28288	7.28288	0.178505	-1.57975	-1.55571	-0.905003	-1.18663	5.95493	6.26204	7.28288	5.04993	5.0754	5.72717		0.0568836
213160_at	D86964	Hs.586174	dedicator of cytokinesis 2	1794	DOCK2	5.68205	6.03862	4.2592	4.07301	5.6294	5.6294	-0.356567	-1.3702	-1.55639	-0.065744	-0.0736142	6.21234	6.38305	5.6294	6.1466	6.30944	4.07301		0.495762
208614_s_at	M62994	Hs.476448, Hs.666396	filamin B, beta (actin binding protein 278)	2317	FLNB	9.92614	9.8187	7.86717	7.91276	9.46969	9.46969	0.107444	-1.60252	-1.55693	-0.255218	-0.415167	9.81801	9.83218	9.46969	9.5628	9.41701	7.91276		0.241557
209336_at	U56085	Hs.449076	PWP2 periodic tryptophan protein homolog (yeast)	5822	PWP2	8.34629	7.88411	6.95572	6.62388	8.18094	8.18094	0.462174	-1.22522	-1.55706	-0.304877	-0.902318	7.82605	7.89964	8.18094	7.52118	6.99732	6.62388	*	0.0308
204087_s_at	NM_021095	Hs.435735	solute carrier family 5 (sodium-dependent vitamin transporter), member 6	8884	SLC5A6	7.73408	7.53266	6.01159	6.04031	7.59832	7.59832	0.201422	-1.58673	-1.55801	-0.936016	-0.327377	7.16126	7.16514	7.59832	6.22524	6.83776	6.04031	*	0.0287371
200679_x_at	BE311760	Hs.434102, Hs.593339, Hs.644368	high-mobility group box 1	3146	HMGB1	14.2553	14.3581	12.5936	12.6208	14.1802	14.1802	-0.102734	-1.58656	-1.55933	-1.78109	-1.85172	13.8596	13.5105	14.1802	12.0785	11.6587	12.6208	*	0.00695994
218275_at	NM_012140	Hs.548187	solute carrier family 25 (mitochondrial carrier; dicarboxylate transporter), member 10	1468	SLC25A10	6.69007	6.64057	5.31082	5.24458	6.80434	6.80434	0.0494964	-1.49351	-1.55975	-1.45639	-0.697777	5.44926	5.30972	6.80434	3.99286	4.61194	5.24458		0.107266
1557091_at	BM973739	Hs.191815	likely ortholog of MEF2-activating SAP transcriptional regulator	284358	FLJ36070	4.83231	5.01643	4.43988	3.77225	5.33284	5.33284	-0.184124	-0.892954	-1.56058	-0.760803	-0.784331	5.27003	5.39963	5.33284	4.50923	4.6153	3.77225	*	0.0180455
209450_at	AB050442	Hs.525196	O-sialoglycoprotein endopeptidase	55644	OSGEP	7.85002	7.65493	7.10777	6.43575	7.99671	7.99671	0.195089	-0.888931	-1.56096	-0.77657	-0.758115	7.76705	7.48745	7.99671	6.99048	6.72934	6.43575	*	0.00902463
212212_s_at	BF055496	Hs.532188	integrator complex subunit 1	26173	INTS1	8.45254	8.06991	7.77364	7.28523	8.84687	8.84687	0.382628	-1.07323	-1.56165	0.0801395	-0.226259	8.32368	7.85305	8.84687	8.40382	7.62679	7.28523		0.263638
227072_at	BG167480	Hs.654809	rotatin	25914	RTTN	8.78232	8.75499	7.47063	6.79647	8.35813	8.35813	0.0273379	-0.887507	-1.56166	-0.243922	-0.41685	7.79073	8.18862	8.35813	7.54681	7.77177	6.79647		0.0944777
227448_at	AL045916	Hs.508644	hypothetical protein FLJ10154	55082	FLJ10154	6.19929	6.18066	4.72329	4.45874	6.02055	6.02055	0.018624	-1.29726	-1.56182	-1.75167	-0.730245	6.28124	6.15166	6.02055	4.52957	5.42141	4.45874	*	0.0133867
204504_s_at	NM_003609	Hs.592046	HIRA interacting protein 3	8479	HIRIP3	8.71753	8.68206	6.82438	6.8302	8.39251	8.39251	0.0354636	-1.56813	-1.56231	-1.29737	-1.39691	8.16532	8.13539	8.39251	6.86795	6.73848	6.8302	*	9.38391e-05
227921_at	AI797678	Hs.527211	hypothetical LOC645561	645561	LOC645561	8.89777	8.95163	6.32234	6.92425	8.48835	8.48835	-0.0538644	-2.16601	-1.5641	-1.09091	-1.02936	9.06329	9.17644	8.48835	7.97238	8.14709	6.92425	*	0.048376
223363_at	BC004308	Hs.446311	proteasome (prosome, macropain) assembly chaperone 3	84262	PSMG3	9.67227	9.47054	8.36629	7.95495	9.51987	9.51987	0.201735	-1.15358	-1.56492	-0.710053	-0.923738	9.59548	9.74656	9.51987	8.88543	8.82282	7.95495	*	0.0256634
225874_at	BE382898	Hs.513313	family with sequence similarity 100, member A	124402	FAM100A	6.69235	6.26989	6.56674	5.64673	7.21246	7.21246	0.422454	-0.645717	-1.56573	-0.0206111	0.874968	5.99525	5.54015	7.21246	5.97464	6.41512	5.64673		0.686777
202899_s_at	NM_003017	Hs.405144	splicing factor, arginine/serine-rich 3	6428	SFRS3	13.5278	13.5949	12.012	11.9077	13.4746	13.4746	-0.0670793	-1.46256	-1.56687	-1.23888	-1.84487	12.5336	12.7227	13.4746	11.2947	10.8778	11.9077	*	0.0201675
219258_at	NM_017858	Hs.694991	TIMELESS interacting protein	54962	TIPIN	10.1408	10.3262	7.98165	7.99616	9.56435	9.56435	-0.185399	-1.5827	-1.56819	-0.791986	-0.907188	8.72791	8.95313	9.56435	7.93592	8.04594	7.99616	*	0.0124118
226667_x_at	AK022454	Hs.279953	epsin 1	29924	EPN1	6.77975	6.4442	6.84149	6.13988	7.70919	7.70919	0.335554	-0.867707	-1.56931	0.0165049	0.378614	6.15074	6.07587	7.70919	6.16724	6.45449	6.13988		0.510043
212277_at	AB014547	Hs.514373	myotubularin related protein 4	9110	MTMR4	9.08076	8.97789	8.62906	8.28557	9.85527	9.85527	0.10288	-1.22622	-1.5697	-0.889197	-0.638156	8.93237	9.04758	9.85527	8.04317	8.40943	8.28557	*	0.0289921
205356_at	NM_003940	Hs.591319	ubiquitin specific peptidase 13 (isopeptidase T-3)	8975	USP13	9.52148	9.38677	8.08681	7.9898	9.55964	9.55964	0.134703	-1.47284	-1.56984	-0.713409	-0.757903	9.27442	9.42177	9.55964	8.56101	8.66387	7.9898	*	0.0108197
1552257_a_at	NM_015140	Hs.517670	tubulin tyrosine ligase-like family, member 12	23170	TTLL12	8.79078	8.71539	7.24221	7.30399	8.87445	8.87445	0.0753917	-1.63224	-1.57046	-0.475173	-0.894411	8.5614	8.85986	8.87445	8.08622	7.96545	7.30399	*	0.0205292
201221_s_at	NM_003089	Hs.467097	small nuclear ribonucleoprotein 70kDa polypeptide (RNP antigen)	6625	SNRP70	10.4827	10.2458	9.42853	8.83283	10.4036	10.4036	0.236892	-0.97505	-1.57075	-0.108687	-0.425854	9.64264	9.66799	10.4036	9.53395	9.24213	8.83283		0.0947296
216977_x_at	AJ130972	Hs.528763	small nuclear ribonucleoprotein polypeptide A'	6627	SNRPA1	9.84753	9.98135	8.44671	8.59202	10.1628	10.1628	-0.133821	-1.7161	-1.57079	-0.854231	-0.950141	9.63375	9.70252	10.1628	8.77952	8.75238	8.59202	*	0.00308002
207034_s_at	NM_030379	Hs.111867	GLI-Kruppel family member GLI2	2736	GLI2	6.98508	6.37061	6.32296	5.86625	7.44065	7.44065	0.61447	-1.11769	-1.57441	-0.916041	-0.851751	7.96151	7.1949	7.44065	7.04547	6.34315	5.86625		0.0532582
212730_at	AK026420	Hs.207106	desmuslin	23336	DMN	6.35913	6.37398	5.5108	5.76344	7.33803	7.33803	-0.0148455	-1.82723	-1.57459	0.0214872	-0.0430408	6.95985	6.92961	7.33803	6.98134	6.88657	5.76344		0.266743
222606_at	AA824298	Hs.21331	Zwilch, kinetochore associated, homolog (Drosophila)	55055	ZWILCH	12.1058	11.9851	9.99603	9.87454	11.4495	11.4495	0.120748	-1.45346	-1.57495	-1.31628	-1.29459	11.1518	11.3251	11.4495	9.8355	10.0306	9.87454	*	0.000184638
1553244_at	NM_152633	Hs.554740	Fanconi anemia, complementation group B	2187	FANCB	7.05615	7.17281	4.5192	4.75437	6.3302	6.3302	-0.116658	-1.811	-1.57583	-0.737715	-0.977049	4.54771	4.92804	6.3302	3.81	3.95099	4.75437		0.149913
203931_s_at	NM_002949	Hs.109059	mitochondrial ribosomal protein L12	6182	MRPL12	10.2464	10.1967	9.5274	9.02923	10.6077	10.6077	0.0496361	-1.08033	-1.5785	-0.673207	-0.816471	9.94485	9.74969	10.6077	9.27164	8.93322	9.02923	*	0.0213515
209421_at	U04045	Hs.597656	mutS homolog 2, colon cancer, nonpolyposis type 1 (E. coli)	4436	MSH2	10.6243	10.7235	8.97837	8.90529	10.4843	10.4843	-0.0991285	-1.50589	-1.57897	-1.22419	-1.13473	9.86627	9.68647	10.4843	8.64208	8.55174	8.90529	*	0.00762519
228401_at	AI656807	Hs.370834	ATPase family, AAA domain containing 2	29028	ATAD2	10.7214	10.3426	8.22714	7.95529	9.5345	9.5345	0.378767	-1.30737	-1.57922	-1.16578	-0.822735	8.36633	8.3055	9.5345	7.20055	7.48276	7.95529		0.0597308
210880_s_at	AB001467	Hs.24587	embryonal Fyn-associated substrate	10278	EFS	6.63544	6.44522	5.48036	5.52018	7.10213	7.10213	0.190218	-1.62176	-1.58194	-0.46978	-0.446761	6.83779	6.6094	7.10213	6.36801	6.16264	5.52018	*	0.0464599
203744_at	NM_005342	Hs.693708	high-mobility group box 3	3149	HMGB3	10.9173	10.8938	8.3803	8.37808	9.96062	9.96062	0.0234277	-1.58033	-1.58254	-1.53539	-1.48318	9.05516	9.1647	9.96062	7.51977	7.68152	8.37808	*	0.0168151
219531_at	NM_018140	Hs.591741	centrosomal protein 72kDa	55722	CEP72	4.99678	4.53902	2.77801	2.66529	4.24798	4.24798	0.457757	-1.46997	-1.58269	-0.679232	-1.08993	4.10649	4.01374	4.24798	3.42726	2.92381	2.66529	*	0.00879024
213787_s_at	AV702405	Hs.30619	TBC1 domain family, member 25	4943	TBC1D25	9.83598	9.74551	8.45353	8.29243	9.87521	9.87521	0.0904685	-1.42169	-1.58278	-0.830722	-1.26604	9.42602	9.55606	9.87521	8.5953	8.29002	8.29243	*	0.001854
223520_s_at	AY014403	Hs.189915	kinesin family member 13A	63971	KIF13A	5.7877	5.17993	4.10667	3.85571	5.43933	5.43933	0.607771	-1.33266	-1.58362	-0.193903	0.188619	4.5353	4.87161	5.43933	4.3414	5.06023	3.85571		0.293343
231772_x_at	AL572471	Hs.631967	centromere protein H	64946	CENPH	9.70762	9.69155	6.92073	7.52874	9.11492	9.11492	0.0160696	-2.19419	-1.58619	-2.18704	-2.29287	8.54829	8.79854	9.11492	6.36125	6.50567	7.52874	*	0.00735832
238704_at	BF245243					7.31187	6.9818	6.19735	5.5168	7.10561	7.10561	0.330075	-0.90826	-1.58881	-0.872901	0.0137184	6.857	6.07862	7.10561	5.9841	6.09234	5.5168		0.0837756
212167_s_at	AK021419	Hs.534350	SWI/SNF related, matrix associated, actin dependent regulator of chromatin, subfamily b, member 1	6598	SMARCB1	9.35717	9.30642	8.52323	8.2211	9.81152	9.81152	0.0507432	-1.28828	-1.59041	-1.25039	-1.12849	9.60306	8.94567	9.81152	8.35267	7.81719	8.2211	*	0.0124981
226872_at	AK024288	Hs.465709	regulatory factor X, 2 (influences HLA class II expression)	5990	RFX2	5.46785	4.69332	4.02752	3.94774	5.5382	5.5382	0.774523	-1.51069	-1.59047	-0.0542917	-0.0606584	5.96623	5.83845	5.5382	5.91194	5.77779	3.94774		0.42865
211623_s_at	M30448	Hs.299002	fibrillarin	2091	FBL	12.5208	12.5377	11.0957	11.0546	12.6452	12.6452	-0.0168534	-1.54953	-1.59066	-1.1641	-1.42393	11.9732	12.0819	12.6452	10.8091	10.658	11.0546	*	0.00426486
214728_x_at	AK026573	Hs.327527	SWI/SNF related, matrix associated, actin dependent regulator of chromatin, subfamily a, member 4	6597	SMARCA4	10.6676	10.2047	9.43656	9.07477	10.6658	10.6658	0.462809	-1.22925	-1.59104	-0.406216	-0.488046	10.4029	10.2228	10.6658	9.99669	9.73473	9.07477		0.0521935
228229_at	BF512165	Hs.137282	zinc finger protein 526	116115	ZNF526	5.88216	4.74846	4.7914	4.45209	6.04354	6.04354	1.1337	-1.25214	-1.59145	-0.790032	-0.136251	6.46658	5.98815	6.04354	5.67655	5.85189	4.45209		0.145748
211271_x_at	BC004383	Hs.172550	polypyrimidine tract binding protein 1	5725	PTBP1	11.255	11.0666	10.2877	9.96482	11.5578	11.5578	0.18842	-1.27008	-1.59296	-1.0304	-0.858337	11.0382	10.8678	11.5578	10.0078	10.0095	9.96482	*	0.00506004
227100_at	AI569766	Hs.13205	beta 1,3-galactosyltransferase-like	145173	B3GALTL	7.74145	7.73359	5.91108	5.73966	7.33317	7.33317	0.0078665	-1.42209	-1.59351	-0.354401	0.271706	6.87599	6.63388	7.33317	6.52159	6.90559	5.73966		0.234633
205031_at	NM_001406	Hs.26988	ephrin-B3	1949	EFNB3	3.17758	2.61491	3.17223	2.72405	4.31862	4.31862	0.562672	-1.14639	-1.59457	-1.96109	-2.63167	4.53947	5.04236	4.31862	2.57838	2.41068	2.72405	*	0.000892044
204198_s_at	AA541630	Hs.170019	runt-related transcription factor 3	864	RUNX3	7.09656	6.90032	5.64373	5.91245	7.50786	7.50786	0.19624	-1.86413	-1.5954	-0.945985	-0.302762	7.79065	7.59875	7.50786	6.84467	7.29598	5.91245		0.0847776
214507_s_at	NM_014285	Hs.654643	exosome component 2	23404	EXOSC2	8.64052	8.85333	7.00837	6.8451	8.44064	8.44064	-0.212812	-1.43227	-1.59554	-1.28307	-1.88807	7.62529	7.71452	8.44064	6.34222	5.82645	6.8451	*	0.0153464
201262_s_at	NM_001711	Hs.821	biglycan	633	BGN	8.45484	8.8866	8.50434	8.33964	9.93599	9.93599	-0.43176	-1.43166	-1.59635	-1.9149	-1.51367	10.5836	9.11351	9.93599	8.66872	7.59984	8.33964	*	0.0341632
206860_s_at	NM_019005	Hs.520215	hypothetical protein FLJ20323	54468	FLJ20323	9.53277	9.49905	7.73242	7.62914	9.22549	9.22549	0.0337223	-1.49307	-1.59635	-1.17424	-1.46964	9.07694	9.16408	9.22549	7.9027	7.69445	7.62914	*	0.000109592
49077_at	AL040538	Hs.503251	protein phosphatase methylesterase 1	51400	PPME1	10.4709	10.3581	9.81019	9.54714	11.1438	11.1438	0.112806	-1.33356	-1.59661	-0.313819	-0.119167	10.2001	10.0414	11.1438	9.88628	9.92225	9.54714		0.136799
212789_at	AI796581	Hs.438550	non-SMC condensin II complex, subunit D3	23310	NCAPD3	9.41358	9.05814	6.81306	7.23875	8.83539	8.83539	0.355437	-2.02234	-1.59665	-1.23299	-0.949155	8.5111	8.49331	8.83539	7.27811	7.54415	7.23875	*	0.00101444
223128_at	AL136923	Hs.317190	FAD-dependent oxidoreductase domain containing 1	55572	FOXRED1	7.0702	7.06277	5.99287	5.48259	7.0798	7.0798	0.00743264	-1.08693	-1.59722	-1.00729	-0.636217	6.01304	5.86201	7.0798	5.00575	5.22579	5.48259		0.0568379
201168_x_at	NM_004309	Hs.159161	Rho GDP dissociation inhibitor (GDI) alpha	396	ARHGDIA	10.4778	10.22	9.804	9.56052	11.1578	11.1578	0.257847	-1.35376	-1.59724	-0.284488	0.168501	10.6894	10.2344	11.1578	10.4049	10.4029	9.56052		0.21447
223147_s_at	AB044749	Hs.620490	WD repeat domain 33	55339	WDR33	6.08427	5.73764	5.78099	4.21901	5.81653	5.81653	0.346634	-0.0355423	-1.59751	-0.570996	-0.572848	5.80029	5.70863	5.81653	5.22929	5.13578	4.21901	*	0.0478341
209830_s_at	AF035771	Hs.440896	solute carrier family 9 (sodium/hydrogen exchanger), member 3 regulator 2	9351	SLC9A3R2	5.16441	5.52823	4.21945	4.56474	6.16301	6.16301	-0.363822	-1.94357	-1.59827	-0.275005	0.0343357	4.54323	4.25156	6.16301	4.26823	4.2859	4.56474		0.36631
58916_at	AI672101	Hs.407860	NADH dehydrogenase (ubiquinone) 1, subcomplex unknown, 2, 14.5kDa	4718	NDUFC2	3.98077	4.00402	3.72033	2.71387	4.31362	4.31362	-0.0232504	-0.593284	-1.59975	-1.17752	-0.610425	4.42428	3.878	4.31362	3.24676	3.26758	2.71387	*	0.0101384
203254_s_at	NM_006289	Hs.471014	talin 1	7094	TLN1	9.81759	9.65118	9.10868	9.23091	10.8312	10.8312	0.166415	-1.72253	-1.6003	-0.399604	0.792309	10.3914	9.47007	10.8312	9.99182	10.2624	9.23091		0.470964
212081_x_at	AF129756	Hs.123239, Hs.436093	HLA-B associated transcript 2	7916	BAT2	9.09525	8.90287	8.02788	7.81506	9.41571	9.41571	0.192383	-1.38783	-1.60065	-0.625578	-0.151621	9.31296	8.82164	9.41571	8.68738	8.67002	7.81506		0.0809443
203091_at	NM_003902	Hs.567380	far upstream element (FUSE) binding protein 1	8880	FUBP1	9.06376	9.0773	7.39188	7.4373	9.03845	9.03845	-0.0135402	-1.64657	-1.60115	-0.962864	-0.722512	7.96356	7.97153	9.03845	7.0007	7.24902	7.4373	*	0.044438
223545_at	AF340183	Hs.208388	Fanconi anemia, complementation group D2	2177	FANCD2	5.93706	5.99946	3.47752	3.65419	5.25634	5.25634	-0.0623948	-1.77882	-1.60215	-2.48122	-1.24046	5.40484	4.31703	5.25634	2.92361	3.07657	3.65419	*	0.012038
203000_at	BF967657	Hs.521651	stathmin-like 2	11075	STMN2	8.44507	8.10823	5.69622	6.50426	8.10744	8.10744	0.336834	-2.41122	-1.60318	-0.383209	-0.175675	7.89105	7.84572	8.10744	7.50784	7.67004	6.50426		0.125817
225447_at	AA613031	Hs.512382	glycerol-3-phosphate dehydrogenase 2 (mitochondrial)	2820	GPD2	10.9704	10.8812	9.61239	9.49004	11.0935	11.0935	0.089254	-1.48115	-1.6035	-0.848435	-0.174244	10.3208	9.89411	11.0935	9.47233	9.71987	9.49004		0.0718311
208875_s_at	BF796470	Hs.518530	p21 (CDKN1A)-activated kinase 2	5062	PAK2	8.01008	8.10474	7.39257	6.90162	8.506	8.506	-0.0946548	-1.11343	-1.60439	-0.6333	-0.288966	8.03887	7.68154	8.506	7.40557	7.39257	6.90162	*	0.0442292
205956_x_at	NM_013290	Hs.694780	PSMC3 interacting protein	29893	PSMC3IP	8.94021	8.83587	6.58542	6.73215	8.33975	8.33975	0.104338	-1.75433	-1.6076	-0.232765	-0.500945	7.34001	7.84379	8.33975	7.10725	7.34284	6.73215		0.082732
213053_at	AW189966	Hs.7426	KIAA0841	23354	KIAA0841	7.12194	6.82564	6.09953	5.29674	6.90482	6.90482	0.296298	-0.805297	-1.60809	-0.627891	-0.0340807	6.54915	6.2673	6.90482	5.92126	6.23322	5.29674		0.0844706
215198_s_at	AU147402	Hs.490203	caldesmon 1	800	CALD1	4.67201	5.19662	5.12342	3.76518	5.37461	5.37461	-0.524619	-0.251189	-1.60943	-0.499459	0.304844	5.95146	5.86298	5.37461	5.452	6.16783	3.76518		0.458892
226229_s_at	BF510732	Hs.30026, Hs.657061	SSU72 RNA polymerase II CTD phosphatase homolog (S. cerevisiae)	29101	SSU72	6.94465	6.45392	4.81238	4.95955	6.56924	6.56924	0.490726	-1.75686	-1.60969	0.0333873	-0.0508299	6.71673	6.76898	6.56924	6.75012	6.71815	4.95955		0.413292
44783_s_at	R61374	Hs.234434	hairy/enhancer-of-split related with YRPW motif 1	23462	HEY1	5.9988	5.86765	3.81064	3.97178	5.58412	5.58412	0.131147	-1.77348	-1.61233	0.306584	-0.547327	3.02909	3.92483	5.58412	3.33567	3.3775	3.97178		0.470682
211932_at	BF195526	Hs.516539	heterogeneous nuclear ribonucleoprotein A3	220988	HNRPA3	10.7029	10.7623	9.50092	9.33779	10.9507	10.9507	-0.0594356	-1.44973	-1.61287	-1.24469	-0.981067	10.8646	10.7645	10.9507	9.61987	9.78347	9.33779	*	0.00081375
204975_at	NM_001424	Hs.531561, Hs.655130	epithelial membrane protein 2	2013	EMP2	10.8365	10.7522	8.93225	8.7578	10.371	10.371	0.0842953	-1.43873	-1.61318	-1.73618	-1.02138	9.80751	9.61767	10.371	8.07133	8.59629	8.7578	*	0.00897614
208482_at	NM_001049	Hs.248160	somatostatin receptor 1	6751	SSTR1	6.08758	6.78324	5.14133	4.77241	6.38632	6.38632	-0.695661	-1.24499	-1.61391	-1.17165	-0.552813	4.63919	3.47486	6.38632	3.46754	2.92205	4.77241		0.33178
1053_at	M87338	Hs.647062	replication factor C (activator 1) 2, 40kDa	5982	RFC2	10.6226	10.5121	8.21493	8.49521	10.1092	10.1092	0.110534	-1.89431	-1.61403	-1.59545	-1.98233	9.26922	9.28468	10.1092	7.67377	7.30234	8.49521	*	0.0181735
215177_s_at	AV733308	Hs.133397	integrin, alpha 6	3655	ITGA6	10.2175	10.2894	7.19327	7.24203	8.85737	8.85737	-0.0718705	-1.66411	-1.61534	-0.33432	-0.387874	7.66774	7.28481	8.85737	7.33342	6.89694	7.24203		0.188258
207711_at	NM_015377	Hs.460807	chromosome 20 open reading frame 117	140710	C20orf117	5.35834	6.36016	3.21637	3.32347	4.93977	4.93977	-1.00182	-1.7234	-1.61629	-2.57337	-1.68806	6.75637	5.91522	4.93977	4.18301	4.22715	3.32347	*	0.0311913
227703_s_at	AL391688	Hs.592224	synaptotagmin-like 4 (granuphilin-a)	94121	SYTL4	6.09215	5.82264	4.47507	4.52847	6.14505	6.14505	0.269511	-1.66997	-1.61657	-0.181827	0.0261118	5.57375	5.28326	6.14505	5.39192	5.30937	4.52847		0.1892
219330_at	NM_024062	Hs.515130	vang-like 1 (van gogh, Drosophila)	81839	VANGL1	9.31248	9.30292	7.93665	7.32093	8.93809	8.93809	0.00956191	-1.00144	-1.61716	-1.10251	-0.865465	8.80374	8.61807	8.93809	7.70123	7.75261	7.32093	*	0.0019176
1565406_a_at	AJ296272	Hs.442578, Hs.638403	LIM homeobox 9	56956	LHX9	6.99122	7.2777	6.16758	6.00423	7.62167	7.62167	-0.286482	-1.45409	-1.61744	-1.37036	-2.87241	6.67909	7.02142	7.62167	5.30874	4.14901	6.00423	*	0.0323707
205967_at	NM_003542	Hs.46423	histone cluster 1, H4c	8364	HIST1H4C	12.109	12.2933	10.4299	10.4853	12.1033	12.1033	-0.18432	-1.67339	-1.618	-1.3019	-1.91498	11.3476	11.1929	12.1033	10.0457	9.27795	10.4853	*	0.023335
228987_at	AA156238					5.26847	4.18216	3.29595	2.78678	4.40506	4.40506	1.0863	-1.10911	-1.61828	-0.80605	-1.31047	3.8316	4.53779	4.40506	3.02555	3.22732	2.78678	*	0.00774202
1554572_a_at	BC029360	Hs.554883	suppressor of variegation 3-9 homolog 2 (Drosophila)	79723	SUV39H2	10.1346	10.1821	8.57001	8.03983	9.6605	9.6605	-0.047473	-1.09049	-1.62068	-1.60119	-1.4459	9.16651	9.11196	9.6605	7.56532	7.66606	8.03983	*	0.00234971
219189_at	NM_024555	Hs.12271	F-box and leucine-rich repeat protein 6	26233	FBXL6	6.36736	5.68235	4.42919	4.06747	5.6895	5.6895	0.685008	-1.2603	-1.62202	-0.844851	-1.01261	6.0237	5.51241	5.6895	5.17885	4.4998	4.06747	*	0.0312758
204178_s_at	NM_006328	Hs.648833	RNA binding motif protein 14	10432	RBM14	8.85419	8.53455	6.85206	6.94954	8.57185	8.57185	0.319643	-1.71978	-1.62231	-0.611531	-0.744324	7.12524	7.30023	8.57185	6.51371	6.55591	6.94954		0.105622
225033_at	AV721528	Hs.374257	hypothetical protein LOC286167	286167	LOC286167	7.66986	7.14096	6.42204	6.04417	7.66709	7.66709	0.528895	-1.24506	-1.62292	-0.217901	0.350996	7.89684	7.73835	7.66709	7.67894	8.08935	6.04417		0.473542
244324_at	BG283921	Hs.208701	chromosome 18 open reading frame 54	162681	C18orf54	8.07848	7.77234	5.54277	5.69036	7.31331	7.31331	0.306137	-1.77054	-1.62294	-1.95933	-1.08611	7.03755	6.66219	7.31331	5.07822	5.57608	5.69036	*	0.00427675
229551_x_at	N62196	Hs.494557	zinc finger protein 367	195828	ZNF367	10.6156	10.65	7.5369	7.86613	9.48918	9.48918	-0.0343126	-1.95228	-1.62305	-1.07629	-1.07788	8.57739	8.61751	9.48918	7.5011	7.53963	7.86613	*	0.0168984
204727_at	AW772140	Hs.385998	WD repeat and HMG-box DNA binding protein 1	11169	WDHD1	6.95936	6.63069	4.63532	4.73617	6.36047	6.36047	0.328668	-1.72515	-1.6243	-0.656555	-1.04582	5.15919	5.6026	6.36047	4.50264	4.55677	4.73617	*	0.036233
206923_at	NM_002737	Hs.531704, Hs.680598	protein kinase C, alpha	5578	PRKCA	6.01902	5.33514	5.50952	5.20407	6.82859	6.82859	0.683884	-1.31907	-1.62452	0.423658	-0.478536	5.44418	5.43644	6.82859	5.86784	4.9579	5.20407		0.355779
218951_s_at	NM_018390	Hs.522568	phosphatidylinositol-specific phospholipase C, X domain containing 1	55344	PLCXD1	8.06144	7.7647	6.98146	6.44593	8.07107	8.07107	0.296746	-1.08962	-1.62515	-0.214485	-0.117117	7.41308	7.17107	8.07107	7.1986	7.05395	6.44593		0.139388
213849_s_at	AA974416	Hs.655213	protein phosphatase 2 (formerly 2A), regulatory subunit B, beta isoform	5521	PPP2R2B	6.32618	6.13939	5.86451	5.99289	7.61877	7.61877	0.186793	-1.75425	-1.62588	-1.39127	-0.479141	6.41673	6.41332	7.61877	5.02546	5.93418	5.99289		0.0838827
220762_s_at	NM_022446	Hs.105642	guanine nucleotide binding protein (G protein), beta polypeptide 1-like	54584	GNB1L	7.33856	6.96242	5.88755	5.62633	7.25374	7.25374	0.376145	-1.36619	-1.62741	-0.42759	-1.12959	7.07414	7.43727	7.25374	6.64655	6.30768	5.62633	*	0.0288239
203346_s_at	AF072814	Hs.591449	metal response element binding transcription factor 2	22823	MTF2	8.62604	8.65104	7.51309	6.96658	8.59457	8.59457	-0.0249966	-1.08148	-1.628	-1.0965	-0.945188	8.4909	8.36892	8.59457	7.3944	7.42373	6.96658	*	0.00162881
226473_at	BE514414	Hs.368410	chromobox homolog 2 (Pc class homolog, Drosophila)	84733	CBX2	5.23731	5.08281	3.14914	3.47109	5.09921	5.09921	0.154505	-1.95007	-1.62811	-1.47724	-1.56251	3.88124	4.00859	5.09921	2.404	2.44609	3.47109	*	0.0404085
231810_at	BG106919	Hs.632740	BRI3 binding protein	140707	BRI3BP	9.78255	9.78036	8.1223	7.85782	9.48629	9.48629	0.00218626	-1.36398	-1.62847	-0.172719	-0.227914	8.46263	8.51402	9.48629	8.28991	8.28611	7.85782		0.135522
244153_at	AA521438					5.27833	5.69029	5.53725	3.66659	5.29555	5.29555	-0.411955	0.241693	-1.62897	-0.283301	0.0240937	4.67986	4.41674	5.29555	4.39656	4.44084	3.66659		0.156822
206173_x_at	NM_002041	Hs.654350, Hs.659360	GA binding protein transcription factor, beta subunit 2	2553	GABPB2	8.38006	8.47144	6.65888	6.30094	7.93057	7.93057	-0.0913755	-1.27168	-1.62963	-1.65599	-1.52295	6.84615	7.06832	7.93057	5.19016	5.54537	6.30094	*	0.0262065
202589_at	NM_001071	Hs.592338	thymidylate synthetase	7298	TYMS	14.6493	14.7437	13.1597	12.956	14.5879	14.5879	-0.0944134	-1.42822	-1.63194	-1.5164	-1.4969	13.8033	13.7159	14.5879	12.2869	12.219	12.956	*	0.0130613
222147_s_at	AL133519	Hs.585357	hemoglobin, zeta	3050	HBZ	5.14978	5.04146	3.72478	3.60837	5.24069	5.24069	0.108326	-1.51591	-1.63232	-1.23551	-1.14561	4.85555	4.67217	5.24069	3.62004	3.52656	3.60837	*	0.00141214
223202_s_at	BC002716	Hs.496572, Hs.659535	transmembrane protein 164	84187	TMEM164	6.21313	6.1647	4.88998	5.16703	6.80085	6.80085	0.0484336	-1.91087	-1.63382	-0.922406	-0.889013	5.99487	5.94631	6.80085	5.07246	5.05729	5.16703	*	0.0146985
212599_at	AK025298	Hs.654801	autism susceptibility candidate 2	26053	AUTS2	8.15506	8.24804	6.39906	5.52939	7.16333	7.16333	-0.0929759	-0.764272	-1.63395	-0.472883	-0.69751	7.68144	7.84035	7.16333	7.20856	7.14284	5.52939		0.185846
241680_at	BE535717	Hs.178728	methyl-CpG binding domain protein 3	53615	MBD3	4.67131	4.61727	3.58085	3.35674	4.99195	4.99195	0.0540411	-1.41109	-1.63521	-0.862274	-0.372823	4.57347	4.10104	4.99195	3.7112	3.72822	3.35674	*	0.0281976
219219_at	NM_017854	Hs.105606	transmembrane protein 160	54958	TMEM160	7.90141	7.69494	6.61728	6.22807	7.86339	7.86339	0.206472	-1.24611	-1.63533	-0.391651	-0.985563	7.22771	7.17623	7.86339	6.83606	6.19066	6.22807	*	0.0299277
229128_s_at	AI697657	Hs.656466	acidic (leucine-rich) nuclear phosphoprotein 32 family, member E	81611	ANP32E	11.544	11.8515	9.52614	9.46676	11.1023	11.1023	-0.307492	-1.57621	-1.63559	-2.31547	-2.44159	11.2305	11.1503	11.1023	8.91498	8.70873	9.46676	*	0.000746444
212282_at	BF038366	Hs.199695	transmembrane protein 97	27346	TMEM97	11.0655	11.0037	10.6721	9.97362	11.6096	11.6096	0.0617546	-0.937477	-1.63596	-1.4601	-1.39793	10.6855	10.639	11.6096	9.22542	9.24105	9.97362	*	0.0202021
210543_s_at	U34994	Hs.491682	protein kinase, DNA-activated, catalytic polypeptide	5591	PRKDC	9.61631	9.95403	8.60963	8.38284	10.0212	10.0212	-0.337719	-1.41154	-1.63833	-1.20313	-1.44544	9.75005	9.58793	10.0212	8.54691	8.14249	8.38284	*	0.00115968
203394_s_at	BE973687	Hs.250666	hairy and enhancer of split 1, (Drosophila)	3280	HES1	5.97709	5.88804	5.30988	4.59497	6.23401	6.23401	0.0890534	-0.924128	-1.63904	-0.800111	-0.554298	6.89419	6.86882	6.23401	6.09408	6.31453	4.59497		0.161468
230312_at	AI146812					4.79443	5.39361	2.99409	2.33959	3.97916	3.97916	-0.599178	-0.985069	-1.63958	-1.98976	-0.883465	5.58321	5.43718	3.97916	3.59345	4.55372	2.33959		0.140664
223308_s_at	AL521101	Hs.397638	WD repeat domain 5	11091	WDR5	9.1359	8.73664	7.79243	7.60875	9.24846	9.24846	0.399262	-1.45603	-1.63971	-1.11631	-1.05761	8.42147	8.24197	9.24846	7.30516	7.18435	7.60875	*	0.0191295
224303_x_at	AF223938	Hs.310429	ninein (GSK3B interacting protein)	51199	NIN	6.343	6.52601	5.50905	5.11984	6.7602	6.7602	-0.183011	-1.25115	-1.64037	-0.808171	-1.38863	5.9911	6.47063	6.7602	5.18293	5.082	5.11984	*	0.00481916
243529_at	BE542381	Hs.116602	methionyl-tRNA synthetase 2, mitochondrial	92935	MARS2	4.90645	4.89461	3.47639	3.39528	5.03647	5.03647	0.0118402	-1.56008	-1.6412	-0.85802	-0.495294	4.53876	4.19689	5.03647	3.68074	3.7016	3.39528	*	0.0191857
218880_at	N36408	Hs.220971, Hs.596972	FOS-like antigen 2	2355	FOSL2	7.5748	7.5401	7.43871	7.05635	8.69824	8.69824	0.034706	-1.25954	-1.64189	-0.729394	-0.226609	7.78979	7.33643	8.69824	7.0604	7.10982	7.05635		0.0967899
225711_at	AA654338	Hs.516468	ADP-ribosylation-like factor 6 interacting protein 6	151188	ARL6IP6	9.20139	9.19019	7.52561	7.39768	9.04072	9.04072	0.011196	-1.51511	-1.64304	-0.884418	-0.9932	7.04564	7.00876	9.04072	6.16122	6.01557	7.39768		0.217114
204654_s_at	NM_003220	Hs.519880	transcription factor AP-2 alpha (activating enhancer binding protein 2 alpha)	7020	TFAP2A	8.38066	8.31427	7.77653	7.66283	9.30888	9.30888	0.0663914	-1.53236	-1.64605	-0.786236	-0.0679567	8.01631	7.32913	9.30888	7.23008	7.26117	7.66283		0.235106
208368_s_at	NM_000059	Hs.34012	breast cancer 2, early onset	675	BRCA2	7.68043	7.47379	4.82547	4.66126	6.30753	6.30753	0.20664	-1.48206	-1.64627	-1.93972	-1.80753	6.56494	6.31956	6.30753	4.62521	4.51204	4.66126	*	4.62207e-05
202483_s_at	NM_002882	Hs.24763	RAN binding protein 1	5902	RANBP1	12.9394	12.9207	11.2597	11.1618	12.8083	12.8083	0.0187494	-1.54857	-1.64647	-1.43738	-1.59745	11.808	11.7515	12.8083	10.3706	10.1541	11.1618	*	0.027474
213534_s_at	D50925	Hs.694813	PAS domain containing serine/threonine kinase	23178	PASK	4.94617	5.11234	2.54816	2.56661	4.21366	4.21366	-0.166177	-1.66549	-1.64705	-0.427636	-0.29412	3.50216	3.75931	4.21366	3.07452	3.46519	2.56661		0.0767641
222942_s_at	AI094945	Hs.586279	T-cell lymphoma invasion and metastasis 2	26230	TIAM2	6.66061	6.35139	5.10228	5.04909	6.6967	6.6967	0.309223	-1.59442	-1.6476	-1.20255	-1.34139	6.74724	7.02549	6.6967	5.54468	5.6841	5.04909	*	0.00305103
223635_s_at	BC003605	Hs.658676	single stranded DNA binding protein 3	23648	SSBP3	5.77864	6.05835	5.93646	5.79399	7.44219	7.44219	-0.279715	-1.50573	-1.6482	-1.46594	0.0118516	7.04801	5.72239	7.44219	5.58207	5.73424	5.79399		0.119683
219076_s_at	NM_018663	Hs.430299	peroxisomal membrane protein 2, 22kDa	5827	PXMP2	9.26115	9.32517	8.18367	7.81637	9.46642	9.46642	-0.0640215	-1.28275	-1.65005	-1.08286	-1.06228	9.37104	9.47737	9.46642	8.28818	8.4151	7.81637	*	0.00240468
203680_at	NM_002736	Hs.433068	protein kinase, cAMP-dependent, regulatory, type II, beta	5577	PRKAR2B	9.22054	9.0255	7.47538	7.72304	9.37358	9.37358	0.195035	-1.8982	-1.65054	-1.00843	-0.792598	8.31679	8.39343	9.37358	7.30836	7.60084	7.72304	*	0.033527
212376_s_at	BE880591	Hs.654919	E1A binding protein p400	57634	EP400	7.7516	7.60503	6.52382	6.18891	7.83962	7.83962	0.146575	-1.3158	-1.65071	-0.553933	-0.514099	8.11913	8.16683	7.83962	7.56519	7.65273	6.18891		0.134989
212680_x_at	BE305165	Hs.596713	hypothetical LOC644879	644879	LOC644879	12.5853	12.5695	11.3576	11.3252	12.9763	12.9763	0.0158135	-1.61862	-1.65105	-0.723373	-0.72282	12.2344	12.0315	12.9763	11.511	11.3087	11.3252	*	0.0247362
211921_x_at	AF348514	Hs.459927, Hs.653309	prothymosin, alpha (gene sequence 28)	5757	PTMA	15.2448	15.1958	13.4812	13.537	15.1889	15.1889	0.048972	-1.70775	-1.65199	-1.25371	-1.79031	14.648	14.521	15.1889	13.3943	12.7307	13.537	*	0.00826577
220255_at	NM_021922	Hs.302003	Fanconi anemia, complementation group E	2178	FANCE	8.9787	8.73759	6.8924	6.76806	8.42051	8.42051	0.241109	-1.52811	-1.65245	-1.03149	-1.43895	7.73317	8.1229	8.42051	6.70169	6.68395	6.76806	*	0.0023782
210317_s_at	U28936	Hs.513851	tyrosine 3-monooxygenase/tryptophan 5-monooxygenase activation protein, epsilon polypeptide	7531	YWHAE	10.6339	10.9864	10.5581	10.1872	11.8414	11.8414	-0.352567	-1.28332	-1.65415	-1.55545	-0.971786	9.67544	8.79213	11.8414	8.11999	7.82035	10.1872		0.300199
1553810_a_at	NM_020890	Hs.591308	KIAA1524	57650	KIAA1524	7.44032	7.7033	4.49712	5.19476	6.84919	6.84919	-0.262979	-2.35207	-1.65443	-2.41428	-1.85691	6.74972	6.36897	6.84919	4.33544	4.51206	5.19476	*	0.00275918
209330_s_at	D55674	Hs.480073	heterogeneous nuclear ribonucleoprotein D (AU-rich element RNA binding protein 1, 37kDa)	3184	HNRPD	13.3076	13.4107	12.0851	11.9167	13.5714	13.5714	-0.103103	-1.48631	-1.6547	-1.61136	-1.41265	12.7737	12.6	13.5714	11.1624	11.1874	11.9167	*	0.0158908
201477_s_at	NM_001033	Hs.558393	ribonucleotide reductase M1 polypeptide	6240	RRM1	13.6492	13.4706	11.3131	11.5202	13.1758	13.1758	0.17867	-1.86264	-1.65554	-1.19074	-1.23501	12.6259	12.62	13.1758	11.4351	11.385	11.5202	*	0.00195336
224507_s_at	BC006384	Hs.655929	hypothetical protein MGC12916	84815	MGC12916	4.05381	3.78355	2.24266	2.83108	4.4875	4.4875	0.270255	-2.24485	-1.65642	-1.808	-1.33906	5.39695	4.75902	4.4875	3.58894	3.41996	2.83108	*	0.0106478
224470_at	BC006178	Hs.445892	SEC22 vesicle trafficking protein homolog C (S. cerevisiae)	9117	SEC22C	7.05343	7.05833	5.41696	4.89383	6.55297	6.55297	-0.00490283	-1.13601	-1.65914	-0.969378	-1.73143	6.73391	6.74915	6.55297	5.76453	5.01772	4.89383	*	0.00648854
227801_at	N90779	Hs.212957	tripartite motif-containing 59	286827	TRIM59	11.1593	11.0436	9.16309	9.09497	10.7544	10.7544	0.115733	-1.59132	-1.65944	-1.55927	-1.30493	10.6512	10.5046	10.7544	9.09197	9.19969	9.09497	*	4.82136e-05
1560851_at	BC017939	Hs.351856	chromosome 10 open reading frame 136	414260	C10orf136	5.53128	5.93307	2.43017	2.73376	4.39507	4.39507	-0.401789	-1.9649	-1.66131	-2.20349	-2.15862	5.03082	5.03554	4.39507	2.82734	2.87693	2.73376	*	0.000756054
203419_at	NM_014727	Hs.92236, Hs.676457	myeloid/lymphoid or mixed-lineage leukemia 4	9757	MLL4	6.37304	6.33093	5.8379	5.14603	6.8087	6.8087	0.0421034	-0.970806	-1.66267	-0.464296	0.297565	7.57123	7.01161	6.8087	7.10694	7.30918	5.14603		0.448513
205425_at	NM_005338	Hs.329266, Hs.619089	huntingtin interacting protein 1	3092	HIP1	5.90431	6.29968	4.72541	4.66412	6.32818	6.32818	-0.39537	-1.60277	-1.66406	-0.742797	-0.467511	5.64422	5.23787	6.32818	4.90142	4.77036	4.66412	*	0.042219
213712_at	BF508639	Hs.656436	elongation of very long chain fatty acids (FEN1/Elo2, SUR4/Elo3, yeast)-like 2	54898	ELOVL2	6.88072	7.1731	5.65596	5.57919	7.24355	7.24355	-0.292388	-1.58759	-1.66435	-2.1452	-2.04184	7.65036	7.88	7.24355	5.50517	5.83816	5.57919	*	0.000771149
222270_at	BG540048	Hs.516182	SMEK homolog 2, suppressor of mek1 (Dictyostelium)	57223	SMEK2	6.33187	6.74522	4.97299	4.53903	6.20557	6.20557	-0.413354	-1.23259	-1.66654	-0.907249	-0.272846	5.82321	5.37755	6.20557	4.91596	5.1047	4.53903	*	0.03118
224715_at	BG338983	Hs.495240	WD repeat domain 34	89891	WDR34	9.60371	9.59724	8.14854	8.07072	9.73848	9.73848	0.00646711	-1.58994	-1.66776	-1.32598	-1.53258	9.33248	9.09583	9.73848	8.0065	7.56325	8.07072	*	0.00359778
201288_at	NM_001175	Hs.504877	Rho GDP dissociation inhibitor (GDI) beta	397	ARHGDIB	8.20941	8.26949	6.45628	7.5591	9.22836	9.22836	-0.0600863	-2.77208	-1.66925	-1.09209	-0.953982	8.76774	8.73019	9.22836	7.67565	7.77621	7.5591	*	0.00197234
210519_s_at	BC000906	Hs.406515	NAD(P)H dehydrogenase, quinone 1	1728	NQO1	13.3846	13.3394	12.1614	12.369	14.0391	14.0391	0.0451486	-1.87773	-1.67012	-1.30503	-1.18745	13.2661	13.0901	14.0391	11.9611	11.9026	12.369	*	0.0131336
209494_s_at	AI807017	Hs.517557	POZ (BTB) and AT hook containing zinc finger 1	23598	PATZ1	6.10247	5.98319	5.2779	4.75457	6.42776	6.42776	0.119282	-1.14986	-1.67319	-1.48105	-1.1712	4.9391	5.02972	6.42776	3.45806	3.85851	4.75457		0.0792196
201976_s_at	NM_012334	Hs.43334, Hs.481720	myosin X	4651	MYO10	11.7169	11.7261	10.3798	10.2106	11.8847	11.8847	-0.00922691	-1.50487	-1.67406	-0.450224	-0.638141	10.9098	11.1019	11.8847	10.4596	10.4637	10.2106	*	0.0410028
212520_s_at	AI684141	Hs.327527	SWI/SNF related, matrix associated, actin dependent regulator of chromatin, subfamily a, member 4	6597	SMARCA4	9.61999	9.55183	8.68622	8.28107	9.95558	9.95558	0.0681572	-1.26935	-1.6745	-0.660058	-0.546027	9.89231	9.36775	9.95558	9.23225	8.82172	8.28107	*	0.0446703
225107_at	AI963008	Hs.487774	heterogeneous nuclear ribonucleoprotein A2/B1	3181	HNRNPA2B1	8.71884	9.28401	6.75967	5.90575	7.5803	7.5803	-0.56517	-0.820626	-1.67455	-0.805267	-0.46266	9.38958	9.42581	7.5803	8.58431	8.96315	5.90575		0.43768
220773_s_at	NM_020806	Hs.208765	gephyrin	10243	GPHN	6.64804	6.62809	5.29734	5.56779	7.24346	7.24346	0.0199522	-1.94613	-1.67567	-0.800062	-2.08631	6.5932	6.47239	7.24346	5.79314	4.38607	5.56779	*	0.0378321
226319_s_at	AF047002	Hs.534385	THO complex 4	10189	THOC4	12.0604	12.1236	10.5155	10.2498	11.9261	11.9261	-0.063136	-1.41064	-1.67631	-1.59755	-2.13207	10.6778	10.5673	11.9261	9.08024	8.43527	10.2498		0.0585956
223564_s_at	AY007378	Hs.105642	guanine nucleotide binding protein (G protein), beta polypeptide 1-like	54584	GNB1L	6.21263	6.1599	5.59272	5.0853	6.76163	6.76163	0.0527221	-1.16892	-1.67634	-0.919952	-0.614737	6.33836	6.01824	6.76163	5.41841	5.40351	5.0853	*	0.0113462
236384_at	BE675101	Hs.513867	integrin, alpha E (antigen CD103, human mucosal lymphocyte antigen 1; alpha polypeptide)	3682	ITGAE	5.09	5.32906	4.61576	3.55246	5.23047	5.23047	-0.239056	-0.614709	-1.678	0.151732	0.0137577	5.01888	5.01901	5.23047	5.17061	5.03277	3.55246		0.389404
205066_s_at	NM_006208	Hs.527295	ectonucleotide pyrophosphatase/phosphodiesterase 1	5167	ENPP1	9.90329	9.89229	7.15523	7.10304	8.78114	8.78114	0.0110027	-1.6259	-1.6781	-1.28244	-1.51151	8.99642	9.08425	8.78114	7.71397	7.57274	7.10304	*	0.00191563
229521_at	BE466274	Hs.29692	hypothetical protein FLJ36031	168455	FLJ36031	10.0643	9.83635	9.73429	9.48158	11.1598	11.1598	0.227902	-1.42546	-1.67817	-0.805645	-0.714492	10.1797	9.75516	11.1598	9.37409	9.04067	9.48158		0.0710559
226955_at	H28999	Hs.483793	actin filament associated protein 1-like 1	134265	AFAP1L1	7.52958	7.07622	6.14993	5.6857	7.36708	7.36708	0.453355	-1.21715	-1.68138	-0.366169	-0.169695	7.34484	7.31544	7.36708	6.97867	7.14574	5.6857		0.184607
206027_at	NM_002960	Hs.557609	S100 calcium binding protein A3	6274	S100A3	6.39081	5.46331	5.10932	4.75116	6.43255	6.43255	0.927498	-1.32323	-1.68139	-1.47641	-1.39656	6.61773	6.54935	6.43255	5.14132	5.1528	4.75116	*	0.000441457
206924_at	NM_000641	Hs.467304	interleukin 11	3589	IL11	9.33974	9.12201	7.67397	7.17585	8.85778	8.85778	0.217733	-1.18381	-1.68194	0.243985	0.269419	7.98969	7.7958	8.85778	8.23367	8.06522	7.17585		0.447476
243840_at	BF691634					6.24051	5.99617	3.88675	4.09558	5.77786	5.77786	0.244335	-1.89111	-1.68228	-1.32216	-0.483584	4.43122	3.63356	5.77786	3.10906	3.14998	4.09558		0.173894
1569312_at	BE383308	Hs.643436, Hs.651111	zinc finger protein 146	7705	ZNF146	6.0434	7.10656	5.71256	4.11226	5.7952	5.7952	-1.06315	-0.0826411	-1.68293	-0.785005	-0.25917	7.42202	7.22032	5.7952	6.63702	6.96115	4.11226		0.429724
238670_at	AI144156	Hs.375684	RAD18 homolog (S. cerevisiae)	56852	RAD18	7.41085	7.07686	4.03733	4.66595	6.35059	6.35059	0.333987	-2.31326	-1.68464	-1.56489	-0.924973	6.79721	7.00654	6.35059	5.23232	6.08157	4.66595	*	0.0376189
228597_at	AW151538	Hs.190518	chromosome 21 open reading frame 45	54069	C21orf45	11.4898	11.3041	8.75478	8.93365	10.6187	10.6187	0.185699	-1.86391	-1.68504	-1.85813	-1.71885	9.37284	9.49725	10.6187	7.51471	7.7784	8.93365	*	0.0408043
205132_at	NM_005159	Hs.118127	actin, alpha, cardiac muscle 1	70	ACTC1	10.5856	10.6053	6.75401	7.96729	9.65254	9.65254	-0.0196413	-2.89854	-1.68525	-0.0328461	0.262128	10.0549	9.66466	9.65254	10.022	9.92679	7.96729		0.5163
201377_at	NM_014847	Hs.490551	ubiquitin associated protein 2-like	9898	UBAP2L	10.2301	9.99777	9.35023	8.81231	10.4993	10.4993	0.232289	-1.14905	-1.68697	-0.350226	-0.558928	9.71823	9.97099	10.4993	9.368	9.41206	8.81231	*	0.0449451
217755_at	NM_016185	Hs.532803	hematological and neurological expressed 1	51155	HN1	12.5129	12.4197	10.6493	10.5269	12.2148	12.2148	0.093172	-1.56549	-1.68789	-1.26783	-1.40211	11.84	11.607	12.2148	10.5722	10.2049	10.5269	*	0.00235165
225263_at	BC001196	Hs.512841, Hs.647625	heparan sulfate 6-O-sulfotransferase 1	9394	HS6ST1	8.8161	8.67546	8.30438	7.80375	9.49172	9.49172	0.140634	-1.18734	-1.68798	-0.766807	-0.792846	8.6322	8.55159	9.49172	7.8654	7.75875	7.80375	*	0.0231776
223515_s_at	AL136726	Hs.653253	coenzyme Q3 homolog, methyltransferase (S. cerevisiae)	51805	COQ3	9.74755	9.64325	8.08516	8.24297	9.93121	9.93121	0.1043	-1.84605	-1.68824	-1.40158	-1.19714	9.23306	9.24399	9.93121	7.83148	8.04685	8.24297	*	0.00531932
1555772_a_at	AY137580	Hs.437705	cell division cycle 25 homolog A (S. pombe)	993	CDC25A	7.78901	7.25634	3.6656	4.95654	6.64497	6.64497	0.532671	-2.97937	-1.68843	-2.1224	-2.24357	5.80982	5.56154	6.64497	3.68742	3.31797	4.95654	*	0.0274337
226630_at	BF062175	Hs.437941	chromosome 14 open reading frame 106	55320	C14orf106	9.05442	8.94733	6.6593	6.39838	8.08785	8.08785	0.107096	-1.42855	-1.68946	-2.96603	-1.5846	8.26531	8.42231	8.08785	5.29928	6.83771	6.39838	*	0.0112618
201869_s_at	BF593932	Hs.495656	transducin (beta)-like 1X-linked	6907	TBL1X	6.46446	6.24767	5.7524	5.35315	7.04475	7.04475	0.216797	-1.29235	-1.6916	-0.92157	-1.03803	7.41115	6.89157	7.04475	6.48958	5.85354	5.35315	*	0.0285367
219920_s_at	NM_021971	Hs.567488	GDP-mannose pyrophosphorylase B	29925	GMPPB	10.2572	10.1151	8.63013	8.32565	10.0185	10.0185	0.142106	-1.38838	-1.69286	-0.709297	-0.870209	9.30823	9.36469	10.0185	8.59894	8.49448	8.32565	*	0.0106756
211576_s_at	BC003068	Hs.84190	solute carrier family 19 (folate transporter), member 1	6573	SLC19A1	7.73908	7.72123	6.17559	5.9885	7.68339	7.68339	0.0178457	-1.5078	-1.69489	-0.831109	-1.37629	6.96685	7.23856	7.68339	6.13574	5.86227	5.9885	*	0.00432569
213479_at	U26662	Hs.3281	neuronal pentraxin II	4885	NPTX2	7.03335	6.43276	3.91194	3.90901	5.60535	5.60535	0.600596	-1.69341	-1.69634	-0.841335	-0.959865	4.99046	5.15812	5.60535	4.14913	4.19826	3.90901	*	0.00464706
228759_at	BG236289	Hs.490273	cAMP responsive element binding protein 3-like 2	64764	CREB3L2	4.47638	5.29976	3.91678	2.7759	4.47241	4.47241	-0.82338	-0.555629	-1.69651	-0.00913232	-0.704518	4.80436	5.45684	4.47241	4.79523	4.75232	2.7759		0.330615
225947_at	AA994178	Hs.302051	myosin head domain containing 1	80179	MYOHD1	9.61838	9.51393	7.84676	7.30205	9.0004	9.0004	0.104453	-1.15364	-1.69835	-0.859571	-0.579122	9.02083	8.97201	9.0004	8.16126	8.39289	7.30205	*	0.0345631
218848_at	NM_024339	Hs.412304	THO complex 6 homolog (Drosophila)	79228	THOC6	6.76765	6.66009	5.72766	5.43436	7.13302	7.13302	0.10756	-1.40536	-1.69865	-1.90087	-2.80271	6.01387	6.05476	7.13302	4.113	3.25205	5.43436	*	0.043585
205895_s_at	NM_004741	Hs.523238	nucleolar and coiled-body phosphoprotein 1	9221	NOLC1	8.58059	8.64765	7.47227	6.96422	8.66447	8.66447	-0.0670594	-1.1922	-1.70025	-1.55861	-1.74406	8.17498	8.07084	8.66447	6.61638	6.32677	6.96422	*	0.00302357
222889_at	AI703304	Hs.591412	DNA cross-link repair 1B (PSO2 homolog, S. cerevisiae)	64858	DCLRE1B	9.10662	9.20031	6.93484	6.71795	8.41991	8.41991	-0.0936912	-1.48507	-1.70196	-1.05985	-1.18996	7.68505	7.95364	8.41991	6.62521	6.76367	6.71795	*	0.00381585
1552306_at	BC033730	Hs.102971	asparagine-linked glycosylation 10 homolog (yeast, alpha-1,2-glucosyltransferase)	84920	ALG10	7.16094	7.30692	4.77933	5.06441	6.76686	6.76686	-0.145981	-1.98753	-1.70245	-1.99562	-0.669116	5.62416	4.34599	6.76686	3.62855	3.67687	5.06441		0.159242
203660_s_at	NM_006031	Hs.474069	pericentrin (kendrin)	5116	PCNT	9.0833	8.99967	7.36812	7.03871	8.74377	8.74377	0.0836361	-1.37565	-1.70506	-0.49015	-0.433774	8.69936	8.85537	8.74377	8.20921	8.4216	7.03871		0.112674
1553015_a_at	NM_004260	Hs.31442	RecQ protein-like 4	9401	RECQL4	7.60297	7.25289	5.52477	5.40303	7.10831	7.10831	0.350078	-1.58353	-1.70528	-1.86738	-1.64085	7.0216	6.65857	7.10831	5.15422	5.01771	5.40303	*	0.000617189
210053_at	AW138827	Hs.96103	TAF5 RNA polymerase II, TATA box binding protein (TBP)-associated factor, 100kDa	6877	TAF5	8.15987	8.26272	5.89968	6.107	7.81269	7.81269	-0.102851	-1.913	-1.70569	-1.63583	-1.35125	7.47083	7.56674	7.81269	5.835	6.21549	6.107	*	0.00050569
222036_s_at	AI859865	Hs.460184	minichromosome maintenance complex component 4	4173	MCM4	11.2126	10.8797	8.62416	9.04632	10.7528	10.7528	0.33285	-2.1286	-1.70644	-1.75522	-1.31813	10.0359	9.889	10.7528	8.2807	8.57088	9.04632	*	0.0101807
224304_x_at	AF223939	Hs.310429	ninein (GSK3B interacting protein)	51199	NIN	6.89341	6.8313	5.44558	5.50687	7.21481	7.21481	0.0621131	-1.76923	-1.70794	-0.551529	-0.745151	7.35423	7.58853	7.21481	6.8027	6.84338	5.50687		0.0911483
223201_s_at	AW205122	Hs.496572, Hs.659535	transmembrane protein 164	84187	TMEM164	6.74669	6.28789	5.8712	5.40519	7.11566	7.11566	0.458803	-1.24446	-1.71048	-0.517407	0.0137654	6.21059	6.07136	7.11566	5.69318	6.08512	5.40519		0.125593
218479_s_at	NM_022459	Hs.507449, Hs.507452	exportin 4	64328	XPO4	5.85794	5.62563	4.33378	4.21134	5.92231	5.92231	0.232309	-1.58853	-1.71097	-0.815414	-0.210195	5.26701	5.0439	5.92231	4.45159	4.8337	4.21134	*	0.0463192
1557675_at	BI496583	Hs.159130	v-raf-1 murine leukemia viral oncogene homolog 1	5894	RAF1	4.52515	4.5999	3.07468	2.58066	4.29209	4.29209	-0.074754	-1.21741	-1.71143	-0.404149	-0.487124	6.5566	6.53065	4.29209	6.15245	6.04352	2.58066		0.567015
242939_at	AI950069	Hs.79353	transcription factor Dp-1	7027	TFDP1	10.2468	10.1555	8.47173	8.72953	10.4418	10.4418	0.0913573	-1.97012	-1.71232	-0.942321	-1.13495	9.16717	9.14901	10.4418	8.22485	8.01406	8.72953		0.0573208
200072_s_at	AF061832	Hs.465808, Hs.666214	heterogeneous nuclear ribonucleoprotein M	4670	HNRPM	12.9285	12.9294	11.3001	11.3947	13.1075	13.1075	-0.000846356	-1.80739	-1.71279	-1.02664	-1.6375	12.1976	12.3935	13.1075	11.1709	10.756	11.3947	*	0.0119702
218777_at	NM_025232	Hs.289063	receptor accessory protein 4	80346	REEP4	9.4995	9.49462	7.5033	7.30374	9.01663	9.01663	0.00487084	-1.51333	-1.71288	-0.98847	-1.00429	7.89134	8.03736	9.01663	6.90287	7.03306	7.30374	*	0.0294859
212279_at	BE779865	Hs.199695	transmembrane protein 97	27346	TMEM97	9.16093	9.17053	8.95938	8.00534	9.71871	9.71871	-0.00960119	-0.759337	-1.71338	-1.42018	-1.21687	9.2203	9.05513	9.71871	7.80012	7.83826	8.00534	*	0.00227263
208931_s_at	AF147209	Hs.465885	interleukin enhancer binding factor 3, 90kDa	3609	ILF3	9.82326	9.47717	8.46606	8.37098	10.0849	10.0849	0.346095	-1.61885	-1.71393	-1.54827	-0.82045	8.96556	8.54732	10.0849	7.41729	7.72687	8.37098		0.0647359
209151_x_at	AA768906	Hs.371282	transcription factor 3 (E2A immunoglobulin enhancer binding factors E12/E47)	6929	TCF3	6.3069	6.07475	4.65573	4.83936	6.55364	6.55364	0.232156	-1.89791	-1.71429	-0.730081	-1.58094	5.54114	5.19495	6.55364	4.81106	3.61401	4.83936		0.0795155
225300_at	BF792864	Hs.525796	chromosome 15 open reading frame 23	90417	C15orf23	11.3491	11.5107	8.68041	8.64301	10.3589	10.3589	-0.161593	-1.67849	-1.71589	-1.7782	-1.60616	10.4476	10.4827	10.3589	8.66943	8.87652	8.64301	*	3.27716e-05
220707_s_at	NM_024955	Hs.387601	FAD-dependent oxidoreductase domain containing 2	80020	FOXRED2	4.72227	4.73826	3.75675	3.44003	5.15656	5.15656	-0.0159828	-1.39981	-1.71653	-2.0083	-2.02715	4.58661	4.41653	5.15656	2.57831	2.38939	3.44003	*	0.00818615
229064_s_at	BE670097	Hs.656799	RCAN family member 3	11123	RCAN3	5.796	5.75414	3.89242	3.91388	5.63212	5.63212	0.0418594	-1.7397	-1.71824	-0.775786	-0.915434	5.24606	5.42918	5.63212	4.47027	4.51374	3.91388	*	0.00699953
200772_x_at	BF686442	Hs.459927, Hs.653309	prothymosin, alpha (gene sequence 28)	5757	PTMA	14.2574	14.3006	12.4773	12.4761	14.1944	14.1944	-0.0432426	-1.71719	-1.71835	-1.40215	-1.93352	13.5514	13.5365	14.1944	12.1492	11.6029	12.4761	*	0.00730302
217992_s_at	NM_024329	Hs.465374	EF-hand domain family, member D2	79180	EFHD2	8.98562	8.80699	8.14328	8.00098	9.72102	9.72102	0.178626	-1.57774	-1.72003	-0.884582	-0.593807	9.27931	8.82239	9.72102	8.39473	8.22858	8.00098	*	0.0197452
213822_s_at	BE856776	Hs.374067	ubiquitin protein ligase E3B	89910	UBE3B	7.79809	7.6129	7.32573	5.87147	7.59201	7.59201	0.185197	-0.266284	-1.72054	-0.182854	-0.30349	7.20579	7.54246	7.59201	7.02294	7.23897	5.87147		0.170952
1555355_a_at	BC017314	Hs.369438	v-ets erythroblastosis virus E26 oncogene homolog 1 (avian)	2113	ETS1	9.17258	9.46589	7.48273	7.336	9.05812	9.05812	-0.293306	-1.57539	-1.72212	-1.55168	-1.67064	8.47428	8.53207	9.05812	6.9226	6.86143	7.336	*	0.00228737
209927_s_at	AF261137	Hs.611057	chromosome 1 open reading frame 77	26097	C1orf77	8.85848	8.86645	7.20984	7.04274	8.76594	8.76594	-0.00797064	-1.5561	-1.7232	-0.465046	-1.85846	7.86653	8.45979	8.76594	7.40149	6.60132	7.04274	*	0.0184228
214805_at	U79273	Hs.129673	eukaryotic translation initiation factor 4A, isoform 1	1973	EIF4A1	7.05238	7.35152	4.60118	3.89814	5.62263	5.62263	-0.299139	-1.02146	-1.72449	-1.26017	-0.759806	8.34006	7.94349	5.62263	7.07989	7.18369	3.89814		0.414261
203975_s_at	BF000239	Hs.79018	chromatin assembly factor 1, subunit A (p150)	10036	CHAF1A	9.51294	9.54662	7.26143	7.14114	8.86571	8.86571	-0.0336846	-1.60428	-1.72457	-0.940612	-1.83734	8.78263	8.58938	8.86571	7.84202	6.75203	7.14114	*	0.0103518
231121_at	N72151	Hs.558314, Hs.591311	Hermansky-Pudlak syndrome 3	84343	HPS3	6.45867	5.26052	4.47437	4.85196	6.57836	6.57836	1.19815	-2.10399	-1.7264	-1.23702	-0.750878	6.10219	5.6742	6.57836	4.86518	4.92332	4.85196	*	0.00914003
206343_s_at	NM_013959	Hs.453951	neuregulin 1	3084	NRG1	8.38352	8.26594	6.84174	7.06713	8.79714	8.79714	0.117581	-1.9554	-1.73001	0.244813	-0.182069	7.57719	7.99203	8.79714	7.82201	7.80996	7.06713		0.271951
201476_s_at	AI692974	Hs.558393	ribonucleotide reductase M1 polypeptide	6240	RRM1	11.4254	11.7203	9.35587	9.37782	11.11	11.11	-0.294897	-1.75417	-1.73222	-1.78787	-2.98059	10.4896	10.502	11.11	8.70173	7.52144	9.37782	*	0.0201689
1555976_s_at	BU676221	Hs.190086	myosin regulatory light chain MRCL3	10627	MRCL3	4.16236	4.53629	3.58346	2.3941	4.12648	4.12648	-0.373929	-0.543014	-1.73237	-1.04464	-1.19699	5.49863	5.90227	4.12648	4.45398	4.70527	2.3941		0.21844
1555004_a_at	BC032247	Hs.207745, Hs.617220	retinoblastoma-like 1 (p107)	5933	RBL1	7.13021	7.44309	4.33346	4.33071	6.06334	6.06334	-0.312873	-1.72988	-1.73264	-2.91882	-2.67902	6.04132	5.66049	6.06334	3.12249	2.98147	4.33071	*	0.0054781
223617_x_at	BC002542	Hs.23413	ATPase family, AAA domain containing 3B	83858	ATAD3B	7.84978	7.51359	6.57094	6.1563	7.88932	7.88932	0.336188	-1.31837	-1.73301	-0.22647	-0.418635	7.15716	7.02923	7.88932	6.93069	6.6106	6.1563		0.086003
1559060_a_at	BF677986	Hs.591273	folliculin interacting protein 1	96459	FNIP1	6.06515	6.78315	3.51176	4.22502	5.95886	5.95886	-0.718001	-2.44709	-1.73383	-1.42405	-1.62289	4.90169	5.13532	5.95886	3.47764	3.51242	4.22502	*	0.0167061
241733_at	AA019836	Hs.208701	chromosome 18 open reading frame 54	162681	C18orf54	6.34856	6.57808	3.29464	3.5592	5.29344	5.29344	-0.229516	-1.9988	-1.73424	-2.15851	-2.34714	5.66985	5.24926	5.29344	3.51134	2.90212	3.5592	*	0.00114155
206526_at	NM_015653	Hs.475110	RIB43A domain with coiled-coils 2	26150	RIBC2	4.38134	4.89451	2.80329	2.7678	4.50221	4.50221	-0.513172	-1.69892	-1.73441	-0.36939	-0.100057	2.57875	2.33808	4.50221	2.20936	2.23802	2.7678		0.358339
214141_x_at	BF033354	Hs.309090	splicing factor, arginine/serine-rich 7, 35kDa	6432	SFRS7	13.2975	13.309	11.7502	11.4958	13.2312	13.2312	-0.0115614	-1.48092	-1.73534	-0.952503	-1.12662	12.4385	12.5922	13.2312	11.486	11.4656	11.4958	*	0.00636019
220060_s_at	NM_017915	Hs.330663	chromosome 12 open reading frame 48	55010	C12orf48	10.5043	10.5603	7.60859	7.64516	9.38062	9.38062	-0.0559987	-1.77203	-1.73546	-1.79715	-1.62653	8.22373	8.17518	9.38062	6.42658	6.54865	7.64516	*	0.0357957
223425_at	BC002848	Hs.654865	ribonucleoprotein, PTB-binding 1	125950	RAVER1	8.28397	7.72244	6.9009	6.54374	8.2792	8.2792	0.561534	-1.3783	-1.73546	-1.50561	-0.229504	7.36066	6.48514	8.2792	5.85505	6.25563	6.54374		0.105543
48808_at	AI144299	Hs.648635, Hs.654551	dihydrofolate reductase	1719	DHFR	11.777	11.5611	9.89104	9.96067	11.6962	11.6962	0.215901	-1.80513	-1.7355	-1.68785	-1.4597	11.3194	11.1035	11.6962	9.6315	9.64385	9.96067	*	0.00133583
215714_s_at	AF254822	Hs.327527	SWI/SNF related, matrix associated, actin dependent regulator of chromatin, subfamily a, member 4	6597	SMARCA4	10.1344	9.76482	8.73549	8.40525	10.1421	10.1421	0.369612	-1.40656	-1.7368	-0.237108	-0.60329	9.3896	9.06194	10.1421	9.15249	8.45865	8.40525		0.098354
209086_x_at	BE964361	Hs.599039	melanoma cell adhesion molecule	4162	MCAM	6.45917	5.9259	5.11493	5.27728	7.01634	7.01634	0.533267	-1.90141	-1.73906	-0.977389	-1.10102	7.16712	6.31492	7.01634	6.18973	5.2139	5.27728	*	0.0361656
228797_at	AI140917					5.82042	6.3638	5.02421	4.64606	6.38743	6.38743	-0.543377	-1.36323	-1.74137	0.214261	-0.176008	5.21834	5.58643	6.38743	5.43261	5.41042	4.64606		0.258377
229883_at	AI524330	Hs.445015	glutamate receptor, ionotropic, N-methyl D-aspartate 2D	2906	GRIN2D	4.15161	4.15072	3.20172	2.87135	4.61369	4.61369	0.000890478	-1.41197	-1.74234	-0.190382	0.937821	5.02589	4.73866	4.61369	4.8355	5.67649	2.87135		0.713149
228359_at	AA037664	Hs.444075	Cbl-interacting protein Sts-1	84959	STS-1	7.40626	7.55217	5.86966	5.67122	7.41598	7.41598	-0.14591	-1.54632	-1.74476	-0.606614	-0.661171	5.85248	5.72798	7.41598	5.24586	5.06681	5.67122		0.15397
225145_at	AB046857	Hs.654991	nuclear receptor coactivator 5	57727	NCOA5	8.09339	7.45554	6.15824	5.99676	7.742	7.742	0.637847	-1.58377	-1.74524	-1.26862	-0.551635	7.82665	7.0856	7.742	6.55803	6.53396	5.99676	*	0.0161687
1553535_a_at	NM_002883	Hs.183800	Ran GTPase activating protein 1	5905	RANGAP1	10.3776	10.7193	9.1021	8.97067	10.7163	10.7163	-0.341723	-1.61415	-1.74558	-0.758658	-1.97767	9.44939	9.25032	10.7163	8.69073	7.27265	8.97067		0.0990003
208806_at	BE379542	Hs.25601	chromodomain helicase DNA binding protein 3	1107	CHD3	6.05847	5.92213	4.58639	5.33298	7.08084	7.08084	0.136332	-2.49445	-1.74786	-0.289247	0.0398391	6.87087	6.67629	7.08084	6.58163	6.71613	5.33298		0.217723
210735_s_at	BC000278	Hs.210995	carbonic anhydrase XII	771	CA12	6.00706	5.39417	4.19999	4.43566	6.1838	6.1838	0.612896	-1.9838	-1.74814	-2.01721	-2.4707	6.53073	6.0565	6.1838	4.51351	3.5858	4.43566	*	0.00321649
218564_at	BC002574	Hs.567525	ring finger and WD repeat domain 3	55159	RFWD3	10.1319	9.87158	7.48269	7.49483	9.24412	9.24412	0.260317	-1.76143	-1.74929	-1.26477	-1.01684	8.9463	8.67477	9.24412	7.68153	7.65793	7.49483	*	0.0015333
212691_at	AW131863	Hs.308340	nucleoporin 188kDa	23511	NUP188	8.72105	8.53596	7.33183	6.89388	8.64353	8.64353	0.185087	-1.31169	-1.74964	-0.733847	-0.585711	8.2878	8.15709	8.64353	7.55395	7.57138	6.89388	*	0.0184021
207419_s_at	NM_002872	Hs.517601	ras-related C3 botulinum toxin substrate 2 (rho family, small GTP binding protein Rac2)	5880	RAC2	7.90667	7.79144	6.2638	6.36618	8.11707	8.11707	0.115225	-1.85327	-1.75089	-0.702709	-1.03658	6.63158	6.50735	8.11707	5.92887	5.47077	6.36618		0.114492
223682_s_at	BC005131	Hs.425178	hypothetical protein MGC11102	84285	MGC11102	6.61355	6.80781	6.10932	4.61267	6.36463	6.36463	-0.194257	-0.255315	-1.75196	-0.258474	-0.465455	5.63533	5.52041	6.36463	5.37685	5.05496	4.61267		0.0749257
206092_x_at	NM_016434	Hs.434878	regulator of telomere elongation helicase 1	51750	RTEL1	6.21745	6.03242	5.24217	4.29449	6.04691	6.04691	0.185028	-0.80474	-1.75242	-0.175974	-0.706968	5.28045	5.28592	6.04691	5.10448	4.57895	4.29449		0.0650544
204560_at	NM_004117	Hs.407190	FK506 binding protein 5	2289	FKBP5	4.93076	5.08586	2.93374	2.96317	4.71761	4.71761	-0.155096	-1.78387	-1.75444	-2.01762	-2.05456	4.65654	4.34085	4.71761	2.63892	2.2863	2.96317	*	0.0010361
234672_s_at	AL354612	Hs.476525	transmembrane protein 48	55706	TMEM48	11.414	11.3979	9.1285	9.24273	10.9974	10.9974	0.0161501	-1.8689	-1.75467	-1.52507	-1.9573	10.5626	10.9758	10.9974	9.03757	9.01851	9.24273	*	0.000387486
229671_s_at	N93774	Hs.190518	chromosome 21 open reading frame 45	54069	C21orf45	6.74752	7.11909	3.72959	3.77044	5.52664	5.52664	-0.371565	-1.79705	-1.75621	-2.75365	-2.85734	6.89232	6.59917	5.52664	4.13868	3.74183	3.77044	*	0.00482045
216049_at	AK023621	Hs.445030	Rho-related BTB domain containing 3	22836	RHOBTB3	3.90641	3.70756	2.7631	2.09878	3.85602	3.85602	0.198858	-1.09292	-1.75724	-1.55828	-0.160853	3.77935	3.12819	3.85602	2.22108	2.96733	2.09878	*	0.0313245
227420_at	BF338045	Hs.465643	tumor necrosis factor, alpha-induced protein 8-like 1	126282	TNFAIP8L1	8.17997	7.67159	5.8579	5.50056	7.25903	7.25903	0.50838	-1.40112	-1.75846	-2.54845	-1.94322	7.91658	7.60414	7.25903	5.36813	5.66092	5.50056	*	0.000557542
225473_at	BE044516	Hs.460807	chromosome 20 open reading frame 117	140710	C20orf117	8.56001	8.45676	6.94064	6.63525	8.39727	8.39727	0.103252	-1.45663	-1.76202	-0.816098	-0.194318	8.59586	8.27604	8.39727	7.77976	8.08172	6.63525		0.109403
208644_at	M32721	Hs.177766	poly (ADP-ribose) polymerase family, member 1	142	PARP1	10.5998	10.4475	9.32153	9.0061	10.7691	10.7691	0.152233	-1.44752	-1.76295	-1.37339	-1.19346	10.0933	9.93106	10.7691	8.71988	8.73759	9.0061	*	0.00612617
221435_x_at	NM_031207	Hs.694918	hydroxypyruvate isomerase homolog (E. coli)	81888	HYI	9.14438	9.10586	7.3182	7.47119	9.23474	9.23474	0.0385112	-1.91654	-1.76355	-1.05942	-1.18979	8.45422	8.33939	9.23474	7.3948	7.14959	7.47119	*	0.0108587
201037_at	NM_002627	Hs.26010	phosphofructokinase, platelet	5214	PFKP	12.7872	12.6715	11.0799	10.865	12.6296	12.6296	0.115715	-1.54968	-1.76466	-0.578289	-0.554027	11.6907	11.5587	12.6296	11.1124	11.0046	10.865	*	0.0487251
234299_s_at	AK027054	Hs.310429	ninein (GSK3B interacting protein)	51199	NIN	6.76766	7.32827	5.93483	5.61215	7.37744	7.37744	-0.560609	-1.44261	-1.76529	-1.06079	-1.30577	6.12081	6.33896	7.37744	5.06002	5.0332	5.61215	*	0.0330742
224884_at	AW575773	Hs.459211, Hs.667658	A kinase (PRKA) anchor protein 13	11214	AKAP13	6.27049	6.52263	6.33041	5.24911	7.01504	7.01504	-0.252145	-0.684624	-1.76593	-0.348232	0.155482	6.97009	7.00451	7.01504	6.62186	7.15999	5.24911		0.315204
212144_at	AL021707	Hs.517622	unc-84 homolog B (C. elegans)	25777	UNC84B	9.87928	9.4741	8.08583	8.24935	10.0161	10.0161	0.405172	-1.93029	-1.76677	-0.890616	-0.875025	9.59205	9.59383	10.0161	8.70144	8.7188	8.24935	*	0.00485045
202487_s_at	NM_012412	Hs.488189, Hs.624870	H2A histone family, member V	94239	H2AFV	12.7681	12.7213	10.948	11.096	12.8637	12.8637	0.0468273	-1.91576	-1.76775	-1.76646	-1.84945	12.4229	12.488	12.8637	10.6564	10.6385	11.096	*	0.000905823
213007_at	W74442	Hs.513126	Fanconi anemia, complementation group I	55215	FANCI	11.208	11.2334	8.43989	8.41292	10.1812	10.1812	-0.0254207	-1.74127	-1.76824	-1.3745	-1.54561	9.4548	9.57668	10.1812	8.0803	8.03108	8.41292	*	0.00357064
226967_at	BG231981	Hs.515617	FLT3-interacting zinc finger 1	84922	FIZ1	6.70955	6.573	6.69944	5.65605	7.42502	7.42502	0.136542	-0.725583	-1.76897	-0.438147	-0.061162	6.67506	6.45915	7.42502	6.23691	6.39799	5.65605		0.110066
220011_at	NM_024037	Hs.149305	chromosome 1 open reading frame 135	79000	C1orf135	5.97371	6.11382	2.96906	2.78747	4.55745	4.55745	-0.140109	-1.5884	-1.76998	-0.966843	-1.63521	3.9375	4.63695	4.55745	2.97066	3.00174	2.78747	*	0.00322657
205449_at	NM_013299	Hs.23642	SAC3 domain containing 1	29901	SAC3D1	11.4394	11.0651	9.96971	9.58563	11.3571	11.3571	0.374214	-1.38742	-1.7715	-1.83469	-0.922202	11.4564	10.4159	11.3571	9.62171	9.49369	9.58563	*	0.0106322
241937_s_at	AA577678	Hs.248815	WD repeat domain 4	10785	WDR4	9.6959	9.53956	7.89295	7.75539	9.52744	9.52744	0.156332	-1.63449	-1.77205	-0.948623	-0.939394	8.99028	9.11154	9.52744	8.04166	8.17215	7.75539	*	0.00392715
226364_at	AU145049	Hs.329266, Hs.619089	huntingtin interacting protein 1	3092	HIP1	7.13886	6.60184	4.98369	5.19348	6.96683	6.96683	0.537022	-1.98315	-1.77335	-0.279688	0.150448	6.11827	5.79129	6.96683	5.83858	5.94174	5.19348		0.206732
211105_s_at	U80918	Hs.534074, Hs.655457	nuclear factor of activated T-cells, cytoplasmic, calcineurin-dependent 1	4772	NFATC1	5.73864	5.27307	4.53027	4.40183	6.17607	6.17607	0.465572	-1.6458	-1.77424	-0.587384	-1.83023	5.93026	6.31025	6.17607	5.34287	4.48002	4.40183	*	0.012177
225079_at	AI089325	Hs.531561, Hs.655130	epithelial membrane protein 2	2013	EMP2	10.2776	10.1519	8.40714	8.3896	10.1642	10.1642	0.125697	-1.75704	-1.77458	-2.03561	-1.67965	10.3763	10.0383	10.1642	8.34066	8.35868	8.3896	*	5.17106e-05
204159_at	NM_001262	Hs.525324, Hs.654501	cyclin-dependent kinase inhibitor 2C (p18, inhibits CDK4)	1031	CDKN2C	10.9087	10.9619	8.23155	8.39078	10.1659	10.1659	-0.0531777	-1.93433	-1.7751	-2.57629	-2.09123	10.1523	10.0535	10.1659	7.576	7.96229	8.39078	*	0.000834973
205409_at	NM_005253	Hs.220971, Hs.596972	FOS-like antigen 2	2355	FOSL2	6.29959	6.02344	5.63662	5.31152	7.08676	7.08676	0.276152	-1.45014	-1.77524	-0.91983	-0.952208	6.40462	6.19241	7.08676	5.48479	5.2402	5.31152	*	0.0121442
234728_s_at	AL023803	Hs.444520	DEAH (Asp-Glu-Ala-His) box polypeptide 35	60625	DHX35	5.55039	5.88784	4.89188	4.65264	6.42867	6.42867	-0.337448	-1.53679	-1.77604	-0.577891	-1.81486	5.45707	5.62787	6.42867	4.87918	3.81302	4.65264	*	0.0345819
226592_at	AA031404	Hs.349208	zinc finger protein 618	114991	ZNF618	6.86473	6.63202	6.00784	5.59781	7.37508	7.37508	0.232714	-1.36723	-1.77727	-0.917171	-0.0297615	8.00917	7.69617	7.37508	7.092	7.66641	5.59781		0.23081
238323_at	AA337048	Hs.515534	TEA domain family member 2	8463	TEAD2	6.33289	6.08499	4.75513	4.87417	6.65233	6.65233	0.247902	-1.8972	-1.77816	-2.15495	-1.08804	5.02604	3.95382	6.65233	2.87108	2.86579	4.87417		0.179729
208460_at	NM_005497	Hs.659160, Hs.660494	gap junction protein, alpha 7, 45kDa	10052	GJA7	7.33509	7.63386	4.80538	4.56843	6.34701	6.34701	-0.298773	-1.54164	-1.77858	-2.44485	-2.13686	4.92004	4.65447	6.34701	2.47519	2.5176	4.56843		0.0710106
200637_s_at	AI762627	Hs.272062	protein tyrosine phosphatase, receptor type, F	5792	PTPRF	8.28226	8.12209	6.61733	6.25738	8.03769	8.03769	0.160166	-1.42036	-1.78032	-0.867503	-1.38278	7.03688	6.64254	8.03769	6.16937	5.25977	6.25738		0.0622298
203806_s_at	NM_000135	Hs.567267	Fanconi anemia, complementation group A	2175	FANCA	6.49513	6.24299	3.67018	3.74709	5.52898	5.52898	0.252135	-1.8588	-1.78189	-2.13731	-1.43455	6.72393	6.05036	5.52898	4.58662	4.6158	3.74709	*	0.016362
232362_at	AL139421	Hs.310637	coiled-coil domain containing 18	343099	CCDC18	6.78768	6.58817	4.15213	3.93722	5.72043	5.72043	0.199514	-1.5683	-1.78321	-1.22038	-1.7619	5.64628	6.20465	5.72043	4.4259	4.44275	3.93722	*	0.00274879
220658_s_at	NM_020183	Hs.434269, Hs.663740	aryl hydrocarbon receptor nuclear translocator-like 2	56938	ARNTL2	9.08265	8.75223	5.84814	6.76022	8.54373	8.54373	0.330423	-2.69559	-1.78351	-0.843421	-1.68551	8.03192	7.83126	8.54373	7.1885	6.14575	6.76022	*	0.0176929
205642_at	NM_007018	Hs.653263	centrosomal protein 110kDa	11064	CEP110	5.04103	4.22781	2.71126	2.4444	4.22814	4.22814	0.81322	-1.51689	-1.78374	-2.30577	-1.83623	5.40165	5.58462	4.22814	3.09588	3.74839	2.4444	*	0.0253669
227007_at	AI972419	Hs.656313	transmembrane and coiled-coil domains 4	255104	TMCO4	6.29809	6.24883	6.39156	5.65075	7.4359	7.4359	0.0492641	-1.04434	-1.78514	-0.407138	-0.749207	6.62735	6.55409	7.4359	6.22021	5.80489	5.65075	*	0.0410038
214772_at	H08993	Hs.22270, Hs.502266	chromosome 11 open reading frame 41	25758	C11orf41	7.50289	7.6473	5.86061	5.57936	7.3692	7.3692	-0.144406	-1.50859	-1.78983	-0.0622713	-0.309885	7.15212	7.29495	7.3692	7.08984	6.98506	5.57936		0.216173
235113_at	AA742244	Hs.451090	peptidylprolyl isomerase (cyclophilin)-like 5	122769	PPIL5	11.3128	11.2368	9.22056	9.32397	11.1168	11.1168	0.0760588	-1.89628	-1.79288	-1.59527	-1.34462	10.2236	10.0852	11.1168	8.62835	8.74055	9.32397	*	0.0153534
37462_i_at	L21990	Hs.115232	splicing factor 3a, subunit 2, 66kDa	8175	SF3A2	7.88965	7.69335	6.89262	6.4886	8.28361	8.28361	0.196302	-1.39099	-1.79501	-1.4271	-0.216521	8.38608	7.80815	8.28361	6.95898	7.59163	6.4886	*	0.0350726
201930_at	NM_005915	Hs.444118	minichromosome maintenance complex component 6	4175	MCM6	11.8048	11.7662	9.89427	9.7212	11.5164	11.5164	0.0385078	-1.62215	-1.79521	-1.33632	-1.42753	11.0543	11.1696	11.5164	9.71801	9.74202	9.7212	*	0.000398315
229097_at	AI813331	Hs.283127	diaphanous homolog 3 (Drosophila)	81624	DIAPH3	12.0249	11.9056	9.56977	9.65956	11.4548	11.4548	0.119209	-1.88504	-1.79525	-1.10427	-0.976196	11.2423	11.2831	11.4548	10.138	10.3069	9.65956	*	0.00321156
229305_at	AA460299	Hs.481307, Hs.575032	MLF1 interacting protein	79682	MLF1IP	7.74672	7.54453	4.87837	4.32051	6.11728	6.11728	0.202191	-1.23891	-1.79678	-1.40784	-1.8649	5.6829	5.79741	6.11728	4.27506	3.93251	4.32051	*	0.000695813
221989_at	AW057781	Hs.534404, Hs.657751	ribosomal protein L10	6134	RPL10	8.5777	9.01442	7.47579	6.09257	7.89283	7.89283	-0.436723	-0.417045	-1.80026	-0.749034	-0.905041	9.27279	9.25021	7.89283	8.52375	8.34517	6.09257		0.272489
223811_s_at	BC003550	Hs.107387	chromosome 7 open reading frame 20	51608	C7orf20	6.42906	6.32741	5.24909	5.16728	6.96911	6.96911	0.101655	-1.72003	-1.80183	-0.222479	-1.00658	6.20516	6.21426	6.96911	5.98268	5.20767	5.16728		0.0511124
212563_at	BG491842	Hs.535901, Hs.645279	block of proliferation 1	23246	BOP1	9.01648	8.93688	7.92814	7.63984	9.44213	9.44213	0.0795959	-1.51399	-1.80229	-0.604803	-0.847205	8.72884	8.32415	9.44213	8.12404	7.47694	7.63984	*	0.0462545
211713_x_at	BC005832	Hs.81892	KIAA0101	9768	KIAA0101	10.2547	10.3468	7.09269	7.66968	9.47327	9.47327	-0.0921314	-2.38057	-1.80359	-2.49747	-1.97646	9.39643	9.03931	9.47327	6.89896	7.06285	7.66968	*	0.00149064
227687_at	AL523264	Hs.585071	hydrolethalus syndrome 1	219844	HYLS1	10.6399	10.6738	7.96832	8.00187	9.80635	9.80635	-0.0339222	-1.83803	-1.80448	-1.58351	-1.91751	9.24018	9.44551	9.80635	7.65667	7.528	8.00187	*	0.00124917
228902_at	AA516455	Hs.654530	nucleoporin 214kDa	8021	NUP214	6.06618	6.01188	3.25578	3.56839	5.37313	5.37313	0.0542969	-2.11735	-1.80474	-0.425574	-0.800617	5.16182	5.5327	5.37313	4.73624	4.73208	3.56839		0.066343
204766_s_at	NM_002452	Hs.534331	nudix (nucleoside diphosphate linked moiety X)-type motif 1	4521	NUDT1	8.78393	8.52438	6.7396	6.92021	8.72956	8.72956	0.259552	-1.98996	-1.80936	-1.17113	-1.67113	8.59682	8.82545	8.72956	7.42568	7.15432	6.92021	*	0.000640536
1553947_at	NM_058219	Hs.461187, Hs.660633	exosome component 6	118460	EXOSC6	7.51992	7.03672	6.66428	5.49238	7.30273	7.30273	0.483207	-0.638449	-1.81035	-1.8104	-0.316929	5.46241	3.81082	7.30273	3.65202	3.49389	5.49238		0.333792
225437_s_at	AK024482	Hs.520623	chromosome 7 open reading frame 27	221927	C7orf27	6.46047	6.29421	5.07286	5.12137	6.93334	6.93334	0.166261	-1.86048	-1.81197	0.036001	-0.617949	5.99747	5.99547	6.93334	6.03347	5.37752	5.12137		0.126097
205061_s_at	NM_005033	Hs.91728	exosome component 9	5393	EXOSC9	11.463	11.4335	9.08364	9.16942	10.9847	10.9847	0.0295362	-1.90105	-1.81527	-1.3039	-1.23288	10.5241	10.3579	10.9847	9.22018	9.12501	9.16942	*	0.00156422
217370_x_at	S75762	Hs.513522	fusion (involved in t(12;16) in malignant liposarcoma)	2521	FUS	9.67852	10.1818	8.02534	7.85242	9.66815	9.66815	-0.503263	-1.64281	-1.81572	-1.22213	-3.22404	9.28269	9.41768	9.66815	8.06056	6.19364	7.85242	*	0.0255636
200990_at	NM_005762	Hs.467408	tripartite motif-containing 28	10155	TRIM28	11.6812	11.3988	10.2842	10.191	12.0125	12.0125	0.28239	-1.72826	-1.82147	-0.92438	-0.605636	11.1905	10.7207	12.0125	10.2661	10.1151	10.191	*	0.0423946
212125_at	NM_002883	Hs.183800	Ran GTPase activating protein 1	5905	RANGAP1	10.6853	10.6763	9.02759	8.85545	10.677	10.677	0.00905507	-1.64943	-1.82157	-0.710625	-1.97466	9.28559	9.02549	10.677	8.57496	7.05083	8.85545		0.119159
204170_s_at	NM_001827	Hs.83758	CDC28 protein kinase regulatory subunit 2	1164	CKS2	14.0656	14.0614	11.1632	11.496	13.3194	13.3194	0.00423337	-2.15625	-1.8234	-2.37523	-2.07721	12.9144	12.8673	13.3194	10.5392	10.7901	11.496	*	0.00284186
221601_s_at	AI084226	Hs.58831	Fas apoptotic inhibitory molecule 3	9214	FAIM3	4.93303	4.76988	4.16656	3.90855	5.73372	5.73372	0.163152	-1.56716	-1.82517	-0.886341	-0.773816	5.27272	4.65739	5.73372	4.38638	3.88358	3.90855	*	0.0299426
206920_s_at	NM_001499	Hs.522418	GLE1 RNA export mediator-like (yeast)	2733	GLE1L	7.50284	7.93204	6.8305	5.69232	7.51887	7.51887	-0.429201	-0.68837	-1.82655	-2.15682	-2.13391	7.11594	6.67362	7.51887	4.95912	4.5397	5.69232	*	0.00803192
1565786_x_at	BQ953917	Hs.644332	hypothetical LOC645566	645566	FLJ45482	5.48988	6.409	4.0668	3.5215	5.34899	5.34899	-0.919125	-1.28219	-1.82749	-1.9158	-1.85226	6.29484	5.80325	5.34899	4.37904	3.95098	3.5215	*	0.00718004
235548_at	BG326592	Hs.119286	adenomatosis polyposis coli down-regulated 1-like	164284	APCDD1L	10.5561	10.1373	7.8835	8.40895	10.2381	10.2381	0.418841	-2.35465	-1.8292	-0.718203	-0.173441	9.21929	8.59134	10.2381	8.50108	8.4179	8.40895		0.132269
205301_s_at	NM_016820	Hs.380271	8-oxoguanine DNA glycosylase	4968	OGG1	8.58756	8.54273	7.15684	6.59266	8.42385	8.42385	0.0448267	-1.26702	-1.8312	-0.517072	-0.453756	7.83086	7.85351	8.42385	7.31379	7.39976	6.59266	*	0.0437447
226610_at	AA722878	Hs.433422	proline rich 6	201161	PRR6	8.6424	8.43522	6.88987	6.82776	8.65944	8.65944	0.207181	-1.76956	-1.83167	-1.51978	-1.05062	8.46398	8.34791	8.65944	6.9442	7.29729	6.82776	*	0.000944472
235266_at	AI139629	Hs.370834	ATPase family, AAA domain containing 2	29028	ATAD2	10.6455	10.9022	7.92034	7.77825	9.6101	9.6101	-0.256669	-1.68976	-1.83185	-1.50191	-2.94331	7.97863	7.90645	9.6101	6.47672	4.96314	7.77825		0.100965
204775_at	NM_005441	Hs.75238	chromatin assembly factor 1, subunit B (p60)	8208	CHAF1B	7.56354	7.35431	4.53078	5.36143	7.19494	7.19494	0.20923	-2.66416	-1.83351	-1.12318	-1.42226	7.02747	7.21391	7.19494	5.90429	5.79165	5.36143	*	0.00114653
205296_at	AL365505					9.30029	9.32034	6.44696	6.65627	8.49061	8.49061	-0.020046	-2.04365	-1.83433	-1.05621	-1.58867	7.51365	7.61351	8.49061	6.45744	6.02484	6.65627	*	0.0145617
202715_at	NM_004341	Hs.377010	carbamoyl-phosphate synthetase 2, aspartate transcarbamylase, and dihydroorotase	790	CAD	8.96116	8.86965	7.85566	7.49221	9.32946	9.32946	0.0915167	-1.4738	-1.83725	-0.738818	-0.871941	9.53566	9.25377	9.32946	8.79684	8.38183	7.49221	*	0.0433509
229437_at	BG231961	Hs.695043	BIC transcript	114614	BIC	6.65166	6.90419	2.99571	3.34122	5.17949	5.17949	-0.252533	-2.18378	-1.83827	-2.77579	-1.30125	6.87361	6.35084	5.17949	4.09781	5.04959	3.34122	*	0.0487023
219491_at	NM_024036	Hs.209979, Hs.684523	leucine rich repeat and fibronectin type III domain containing 4	78999	LRFN4	7.90245	7.38104	6.25228	5.99961	7.83801	7.83801	0.521409	-1.58573	-1.83839	-0.884444	-1.1153	7.12166	6.71596	7.83801	6.23721	5.60066	5.99961	*	0.0274263
203239_s_at	NM_014516	Hs.343571	CCR4-NOT transcription complex, subunit 3	4849	CNOT3	7.73661	7.59328	7.15875	6.66657	8.50627	8.50627	0.143328	-1.34752	-1.8397	-1.13917	-0.800054	8.07318	7.19448	8.50627	6.93401	6.39442	6.66657	*	0.0388989
212710_at	AL043774	Hs.522493	calmodulin regulated spectrin-associated protein 1	157922	CAMSAP1	7.91511	7.59116	6.679	5.9335	7.7735	7.7735	0.323957	-1.09451	-1.84001	-0.14347	0.133009	6.71588	6.96298	7.7735	6.57241	7.09598	5.9335		0.25422
214297_at	BE857703	Hs.513044	chondroitin sulfate proteoglycan 4	1464	CSPG4	9.8925	9.51646	7.41127	7.41781	9.25783	9.25783	0.376046	-1.84656	-1.84002	-0.391867	-0.532914	8.22643	8.36303	9.25783	7.83457	7.83011	7.41781		0.0587862
231953_at	AK027184	Hs.444200	bromodomain PHD finger transcription factor	2186	BPTF	5.43355	5.67248	3.25826	3.494	5.3349	5.3349	-0.238926	-2.07664	-1.84091	-1.29978	-1.19047	4.97367	4.88182	5.3349	3.67389	3.69135	3.494	*	0.00068561
1558517_s_at	CA773938	Hs.657493	leucine rich repeat containing 8 family, member C	84230	LRRC8C	7.28045	7.96808	5.31254	5.42739	7.26849	7.26849	-0.687629	-1.95595	-1.8411	-1.88708	-1.06449	6.6275	6.21804	7.26849	4.74042	5.15355	5.42739	*	0.011917
215747_s_at	X06130	Hs.469723	regulator of chromosome condensation 1	751867	SNHG3-RCC1	8.10974	8.20717	6.32784	6.27413	8.11658	8.11658	-0.0974274	-1.78875	-1.84245	-2.05456	-2.06427	7.70581	7.59085	8.11658	5.65125	5.52658	6.27413	*	0.00210842
226320_at	AF047002	Hs.534385	THO complex 4	10189	THOC4	10.8537	10.86	9.01192	8.82955	10.6738	10.6738	-0.00625761	-1.66191	-1.84428	-1.33657	-1.68053	9.27649	9.32713	10.6738	7.93991	7.64661	8.82955	*	0.0490052
204275_at	AI796687	Hs.632219	small optic lobes homolog (Drosophila)	6650	SOLH	7.27906	6.54301	5.98357	5.55006	7.39963	7.39963	0.736049	-1.41607	-1.84958	-0.887644	-0.429795	7.32313	6.89369	7.39963	6.43548	6.4639	5.55006	*	0.0356671
218787_x_at	NM_018294	Hs.215502	CWF19-like 1, cell cycle control (S. pombe)	55280	CWF19L1	6.37258	6.41717	5.01294	4.31841	6.168	6.168	-0.0445829	-1.15506	-1.84958	-1.34347	-1.24469	4.71215	4.68089	6.168	3.36868	3.4362	4.31841		0.0627343
205093_at	NM_014935	Hs.253146	pleckstrin homology domain containing, family A member 6	22874	PLEKHA6	2.9783	3.46307	3.48528	3.23724	5.08835	5.08835	-0.484765	-1.60307	-1.85111	-0.00460994	0.0176307	3.49286	3.48903	5.08835	3.48825	3.50666	3.23724		0.319534
201664_at	AL136877	Hs.58992	structural maintenance of chromosomes 4	10051	SMC4	13.2418	13.1778	10.8185	10.9243	12.7757	12.7757	0.0640148	-1.95722	-1.85142	-1.73834	-1.77917	12.4456	12.5436	12.7757	10.7073	10.7644	10.9243	*	0.000108255
1552682_a_at	NM_144508	Hs.181855	cancer susceptibility candidate 5	57082	CASC5	6.2579	6.31688	2.7981	2.76307	4.61451	4.61451	-0.0589795	-1.81641	-1.85145	-2.01316	-2.58513	4.89862	5.49342	4.61451	2.88546	2.90829	2.76307	*	0.00121669
202350_s_at	NM_002380	Hs.189445, Hs.660622	matrilin 2	4147	MATN2	8.76035	8.5744	7.58857	7.34176	9.19395	9.19395	0.185951	-1.60539	-1.85219	-1.62473	-1.30377	8.61233	8.50782	9.19395	6.9876	7.20405	7.34176	*	0.00254888
227286_at	AA743390	Hs.434864	coiled-coil domain containing 95	283899	CCDC95	8.4928	8.44773	6.80647	6.94592	8.79853	8.79853	0.0450681	-1.99206	-1.85261	-1.03395	-0.230533	8.14843	7.5862	8.79853	7.11448	7.35567	6.94592	*	0.0483704
203001_s_at	NM_007029	Hs.521651	stathmin-like 2	11075	STMN2	8.31902	8.58605	5.95998	6.35711	8.21036	8.21036	-0.267027	-2.25038	-1.85325	-0.216003	-0.303007	7.41121	7.52837	8.21036	7.1952	7.22536	6.35711		0.104733
227818_at	AL133609	Hs.63795	coiled-coil domain containing 21	64793	CCDC21	8.35536	7.94025	6.25359	5.73836	7.59206	7.59206	0.415113	-1.33848	-1.8537	-1.09615	-1.09045	7.20469	6.99754	7.59206	6.10855	5.90709	5.73836	*	0.00275115
218330_s_at	NM_018162	Hs.502116, Hs.551898, Hs.639427, Hs.639428	neuron navigator 2	89797	NAV2	10.2274	10.2618	8.36401	8.54121	10.3954	10.3954	-0.0344183	-2.03139	-1.85419	-0.938799	-0.27918	10.4131	10.2811	10.3954	9.47429	10.002	8.54121		0.0754335
202937_x_at	AL022316	Hs.534041	CGI-96 protein	27341	CTA-126B4.3	7.93951	7.70497	6.60537	6.30591	8.16061	8.16061	0.234537	-1.55524	-1.8547	-0.621081	-1.19241	7.41618	7.37146	8.16061	6.7951	6.17905	6.30591	*	0.0182741
47550_at	N21184	Hs.521432	leucine zipper, putative tumor suppressor 1	11178	LZTS1	7.43923	7.27081	4.78499	5.32737	7.1855	7.1855	0.168418	-2.4005	-1.85813	-0.709721	-0.498343	5.87024	6.16756	7.1855	5.16051	5.66921	5.32737		0.0741658
202510_s_at	NM_006291	Hs.525607	tumor necrosis factor, alpha-induced protein 2	7127	TNFAIP2	5.65277	4.82614	5.34621	4.6425	6.50199	6.50199	0.82663	-1.15578	-1.85949	-1.0521	-0.802257	7.63689	7.38087	6.50199	6.58479	6.57861	4.6425		0.166099
203362_s_at	NM_002358	Hs.591697	MAD2 mitotic arrest deficient-like 1 (yeast)	4085	MAD2L1	13.2522	13.1019	10.1262	10.4533	12.3137	12.3137	0.150284	-2.18751	-1.86041	-2.15739	-2.19403	11.7005	11.6042	12.3137	9.54308	9.41012	10.4533	*	0.00639191
212621_at	AB006624	Hs.591040	KIAA0286 protein	23306	KIAA0286	10.3339	10.1092	7.84305	7.54187	9.40365	9.40365	0.224683	-1.5606	-1.86178	-1.09414	-1.02005	9.09703	9.18726	9.40365	8.00289	8.16721	7.54187	*	0.00311744
204127_at	BC000149	Hs.115474	replication factor C (activator 1) 3, 38kDa	5983	RFC3	11.364	11.4521	8.75372	8.91357	10.7755	10.7755	-0.0881428	-2.02182	-1.86196	-1.75187	-1.5461	9.94951	10.1546	10.7755	8.19764	8.60848	8.91357	*	0.00602231
228671_at	AI953008	Hs.632365	hypothetical protein LOC199953	199953	RP13-15M17.2	4.50502	4.49589	4.34608	2.92697	4.78902	4.78902	0.00913551	-0.442941	-1.86205	-0.0275457	0.0376373	3.78469	3.77897	4.78902	3.75715	3.8166	2.92697		0.234839
202474_s_at	NM_005334	Hs.83634	host cell factor C1 (VP16-accessory protein)	3054	HCFC1	7.79042	7.57833	6.81453	6.68473	8.54716	8.54716	0.212092	-1.73262	-1.86242	-0.802622	-0.6891	8.51642	8.30177	8.54716	7.7138	7.61267	6.68473	*	0.0292928
209446_s_at	BC001743	Hs.654779, Hs.655165, Hs.658441	chromosome 7 open reading frame 44	55744	C7orf44	5.56017	5.55229	3.67732	2.33126	4.19424	4.19424	0.007883	-0.516912	-1.86297	-0.50591	-0.289691	8.45009	7.92079	4.19424	7.94418	7.6311	2.33126		0.715015
1557217_a_at	BC043596	Hs.554740	Fanconi anemia, complementation group B	2187	FANCB	7.10793	7.50937	3.63168	4.03583	5.89898	5.89898	-0.401436	-2.2673	-1.86315	-2.03811	-1.79969	5.43075	5.22923	5.89898	3.39264	3.42954	4.03583	*	0.00272671
213520_at	NM_004260	Hs.31442	RecQ protein-like 4	9401	RECQL4	7.68002	7.28834	5.29469	4.87279	6.73742	6.73742	0.391673	-1.44273	-1.86463	-1.76773	-1.81187	6.12771	6.17068	6.73742	4.35998	4.35881	4.87279	*	0.00223365
226346_at	AA527151	Hs.591496	mex-3 homolog A (C. elegans)	92312	MEX3A	5.49504	5.37145	4.80986	3.49992	5.36575	5.36575	0.123596	-0.555896	-1.86584	-1.56245	-0.411633	5.28205	5.13734	5.36575	3.7196	4.72571	3.49992	*	0.0288304
200935_at	NM_004343	Hs.515162	calreticulin	811	CALR	9.23354	9.17294	8.90878	8.36243	10.2304	10.2304	0.0606002	-1.32166	-1.86801	-1.70612	-0.652921	8.90668	8.08275	10.2304	7.20055	7.42983	8.36243		0.121756
206569_at	NM_006850	Hs.58831, Hs.658964	interleukin 24	11009	IL24	4.61707	5.41413	3.79025	2.69723	4.56593	4.56593	-0.797057	-0.775682	-1.86869	-0.0877699	-0.102255	2.64457	2.74784	4.56593	2.5568	2.64558	2.69723		0.33407
218000_s_at	NM_007350	Hs.602085	pleckstrin homology-like domain, family A, member 1	22822	PHLDA1	8.55373	8.80695	7.73909	7.27896	9.14914	9.14914	-0.25322	-1.41004	-1.87017	-1.35446	-0.910093	8.04451	7.34177	9.14914	6.69005	6.43168	7.27896		0.0772238
202155_s_at	NM_005085	Hs.654530	nucleoporin 214kDa	8021	NUP214	5.92526	5.67785	4.82104	3.98222	5.85444	5.85444	0.247412	-1.0334	-1.87221	-0.25202	-0.287601	6.4414	6.35708	5.85444	6.18938	6.06948	3.98222		0.338169
228762_at	AW151924	Hs.159142	LFNG O-fucosylpeptide 3-beta-N-acetylglucosaminyltransferase	3955	LFNG	7.07516	7.06275	6.70229	5.46519	7.33747	7.33747	0.0124065	-0.635178	-1.87228	-0.315109	0.031748	5.98617	5.89185	7.33747	5.67106	5.9236	5.46519		0.212893
203062_s_at	NM_014641	Hs.519993	mediator of DNA damage checkpoint 1	9656	MDC1	8.81495	8.481	6.93923	6.53643	8.40881	8.40881	0.333952	-1.46959	-1.87238	-1.1578	-0.617954	8.81358	8.56468	8.40881	7.65577	7.94673	6.53643		0.0525487
1555225_at	BC008306	Hs.287471	chromosome 1 open reading frame 43	25912	C1orf43	8.38869	8.74317	6.54145	6.56973	8.44479	8.44479	-0.354483	-1.90334	-1.87506	-1.49441	-1.44455	7.87355	7.40139	8.44479	6.37914	5.95684	6.56973	*	0.0103326
203785_s_at	NM_018380	Hs.458313	DEAD (Asp-Glu-Ala-Asp) box polypeptide 28	55794	DDX28	6.85962	6.60557	5.62232	4.98121	6.85647	6.85647	0.254046	-1.23415	-1.87526	-0.746811	-0.770599	6.6511	6.38867	6.85647	5.90429	5.61807	4.98121	*	0.0205932
218349_s_at	NM_017975	Hs.21331	Zwilch, kinetochore associated, homolog (Drosophila)	55055	ZWILCH	11.5841	11.7764	9.18902	8.98969	10.8664	10.8664	-0.192291	-1.67737	-1.87669	-1.89926	-2.31389	10.4963	10.4627	10.8664	8.59707	8.14885	8.98969	*	0.00180004
208622_s_at	AA670344	Hs.693594	villin 2 (ezrin)	7430	VIL2	10.7051	10.7625	8.75275	8.65441	10.5354	10.5354	-0.0574614	-1.7826	-1.88095	-1.15579	-1.60199	9.37039	9.33977	10.5354	8.2146	7.73779	8.65441	*	0.0310693
242538_at	AW007021	Hs.79353	transcription factor Dp-1	7027	TFDP1	5.92434	5.87124	4.35213	3.55749	5.44025	5.44025	0.0530919	-1.08811	-1.88275	-0.628953	-1.43267	4.78373	4.70687	5.44025	4.15478	3.2742	3.55749	*	0.0195737
231468_at	BF224439	Hs.516777	SH3-domain binding protein 4	23677	SH3BP4	5.22076	5.22005	2.74724	3.12359	5.00782	5.00782	0.00070845	-2.26058	-1.88423	-1.06422	-1.48012	3.75702	4.18962	5.00782	2.6928	2.7095	3.12359	*	0.0198206
1553528_a_at	NM_139052	Hs.96103	TAF5 RNA polymerase II, TATA box binding protein (TBP)-associated factor, 100kDa	6877	TAF5	8.52846	8.30252	6.30518	6.28249	8.16919	8.16919	0.225937	-1.86401	-1.88671	-1.47489	-1.59192	7.42514	7.61936	8.16919	5.95025	6.02744	6.28249	*	0.00250252
[truncated: 52,932 more rows]
