# Supplementary material for: Identification of microRNA-mRNA functional interactions in UVB-induced senescence of human diploid fibroblasts
Source: BMC Genomics. 2013 Apr 4;14:224. doi: 10.1186/1471-2164-14-224 (PMC4008267; doi:10.1186/1471-2164-14-224)
Supplement: Additional file 5: Table S2 — microRNA expression levels after UVB treatement. miRNA was isolated from UVB treated and control cells. miRNA expression levels were determined by Locked nucleic acid (LNA)-miRNA microarray. A cut-off of > 1.5 fold regulation was used. Adjusted p-values of ≤ 0.05 are in black colour. [file 1471-2164-14-224-S5.xlsx]

## Sheet: Für MiRNA PAPER
Additional table 2
Exiqon		fold change				adjusted p-value
Probe ID	microRNA Name	d1	d4	d7	d9	d1	d4	d7	d9
29153	mmu-miR-34b-5p	1.04907	1.15104	3.49609	1.79398	0.999362	0.393004	5.17738e-23	2.20053e-07
27217	hsa-miR-34a	1.00039	1.29107	3.4348	2.09313	0.999362	3.99269e-05	5.38616e-44	5.2692e-25
11073	hsa-miR-34b*	1.04548	1.24551	3.12433	2.16392	0.999362	0.0139233	1.26548e-29	6.42099e-18
32855	hsa-miR-675	-1.1478	-1.84565	2.62483	1.56974	0.772813	4.02741e-09	5.03039e-18	1.81215e-05
17909	hsa-miR-31*	-1.0324	1.20603	2.60429	1.37058	0.999362	0.146494	9.36597e-18	0.00491995
31026	hsa-miR-101	1.0237	-1.21159	2.4648	1.24383	0.999362	0.212347	2.05933e-13	0.160028
32772	mmu-miR-34c	-1.07362	-1.02854	2.35175	1.21414	0.999362	0.951945	3.09234e-10	0.321704
11048	hsa-miR-30a	1.00593	-1.05336	2.2076	1.18912	0.999362	0.743608	1.90929e-18	0.091232
13174	hsa-miR-30e	1.0143	1.07641	2.20223	1.51865	0.999362	0.483668	3.83544e-24	1.34078e-09
11052	hsa-miR-31	1.03678	1.44969	2.19522	1.62525	0.986855	5.95932e-11	2.41631e-30	3.702e-16
30831	mmu-miR-804	-1.11385	-2.08133	2.17472	-1.05401	0.841354	7.09468e-15	4.32309e-16	0.80709
17944	hsa-miR-337-5p	1.07198	-1.33711	2.11725	1.12826	0.999362	0.135627	2.53667e-06	0.748921
11040	hsa-miR-29b	-1.18446	-2.92505	2.10258	-1.39045	0.698657	1.00424e-24	7.33711e-15	0.00048553
11145	hsa-miR-512-5p	-1.11013	-1.19097	2.05764	1.04953	0.950865	0.238987	3.30672e-10	0.865543
10943	hsa-miR-136	-1.06051	1.24368	2.02288	-1.09909	0.999362	0.59554	0.00679851	0.879995
11074	hsa-miR-34c-5p	1.14127	-1.05495	1.91254	1.32584	0.950865	0.870256	3.51222e-06	0.0987151
14283	mmu-miR-376c	-1.12715	-1.61757	1.87365	1.2367	0.950865	0.000471196	3.97456e-06	0.269385
11089	hsa-miR-376a	-1.15662	-2.24867	1.87332	1.1428	0.715078	1.48175e-18	1.12322e-12	0.274186
11175	hsa-miR-525-5p	-1.04964	-1.29601	1.81072	1.20521	0.976988	1.06625e-05	4.91005e-20	0.00286514
10986	hsa-miR-193a-3p	-1.05411	-1.48958	1.76157	-1.06643	0.950865	6.19938e-12	9.81101e-20	0.523124
11065	hsa-miR-335	-1.22213	1.05535	1.73748	1.28443	0.939665	0.930226	0.0129421	0.448079
19598	hsa-miR-376c	-1.05558	-1.38753	1.72782	1.14567	0.999362	0.00593749	1.49495e-06	0.462626
11156	hsa-miR-518b	-1.04331	1.76975	1.71303	1.37888	0.999362	0.00135459	0.00346762	0.156338
19585	hsa-miR-148b	-1.00065	-1.05438	1.69998	1.21825	0.999362	0.723737	1.72172e-11	0.0234623
19593	hsa-miR-27a	-1.1388	-1.45908	1.68144	-1.03501	0.308978	1.1475e-12	6.8402e-20	0.782436
11087	hsa-miR-374a	-1.14455	-1.44942	1.6809	1.13798	0.744671	3.99269e-05	1.03915e-08	0.328732
10944	hsa-miR-137	1.0232	-1.0117	1.67575	1.37778	0.999362	0.981391	4.24848e-06	0.00828414
11090	hsa-miR-376b	-1.05013	-1.85663	1.67028	1.00556	0.999362	2.96537e-13	8.3635e-10	0.980379
11004	hsa-miR-203	-1.00908	-1.78342	1.66874	1.07086	0.999362	3.56962e-09	1.92409e-07	0.765209
13175	hsa-miR-27b	-1.10371	-1.21195	1.66775	1.03939	0.414155	3.28629e-06	2.90491e-26	0.652184
19600	mmu-miR-17*	1.0767	-1.0181	1.64456	1.15731	0.999362	0.976845	0.00218648	0.645025
17482	hsa-miR-411	-1.00814	-1.39601	1.61784	1.33128	0.999362	0.0089528	7.97711e-05	0.0399739
14302	hsa-miR-374b	1.07148	-1.12636	1.61511	1.02746	0.976988	0.393004	5.66767e-07	0.907039
14268	mmu-miR-376a*	-1.15656	1.15457	1.60097	1.06932	0.939665	0.540182	0.00200469	0.849726
10306	hsa-miR-146b-5p	-1.18169	-1.18114	1.59702	-1.08169	0.744338	0.229774	1.34308e-05	0.761145
27536	hsa-miR-190	-1.06197	-1.15835	1.56501	-1.07071	0.999362	0.43204	0.000559799	0.817607
28481	hsa-miR-107	1.02676	1.43814	1.5532	1.15713	0.999362	1.6215e-07	3.96201e-10	0.0850676
11091	hsa-miR-377	-1.09269	-1.35029	1.5414	-1.01822	0.939665	0.00071632	7.92507e-07	0.94274
17817	hsa-miR-875-3p	1.00782	1.00202	1.53904	1.05747	0.999362	0.989563	5.61517e-05	0.822544
13183	hsa-miR-487a	1.0386	-1.75918	1.53353	1.10373	0.999362	5.96621e-08	5.4828e-05	0.645025
11020	hsa-miR-22	1.0084	1.08059	1.51554	1.32779	0.999362	0.182521	1.65499e-17	8.99565e-10
14305	mmu-miR-376b*	-1.41252	1.17233	1.50865	1.04909	0.427796	0.491969	0.011787	0.903722
17930	miRPlus_17930	-1.0325	-2.598	1.50322	-1.03747	0.999362	1.46994e-29	9.39532e-09	0.824862
17644	mmu-miR-681	1.05621	-1.32572	1.44787	1.66603	0.999362	0.156352	0.0437365	0.00243275
13143	hsa-miR-301a	-1.23607	-1.48799	1.43239	1.08042	0.715078	0.00156336	0.00624802	0.792031
5740	hsa-miR-21	1.03191	-1.49984	1.41652	-1.11096	0.999362	8.76261e-09	8.74352e-07	0.303758
17920	miRPlus_17920	1.01107	-1.63229	1.40837	1.02802	0.999362	7.79434e-06	0.00331365	0.921354
11041	hsa-miR-29c	-1.0783	-1.94398	1.40303	-1.32145	0.744338	1.46994e-29	1.35467e-11	1.68052e-08
13141	hsa-miR-18b	-1.18075	-1.58887	1.39382	-1.4323	0.715078	2.96707e-06	0.00134036	0.000447907
17566	hsa-miR-629*	-1.06132	-1.5368	1.29516	1.16728	0.984277	2.23008e-06	0.00862365	0.20642
11024	hsa-miR-223	-1.23863	1.50312	1.27704	1.064	0.744338	0.00650193	0.186587	0.861056
14285	hsa-miR-487b	1.01975	-3.00385	1.22988	-1.22523	0.999362	2.35534e-25	0.0527297	0.0646413
11138	hsa-miR-506	-1.09719	-1.52404	1.22712	-1.03427	0.925105	1.54061e-06	0.0428328	0.881569
11107	hsa-miR-424	-1.03377	-2.17707	1.21975	-1.45401	0.999362	9.39151e-31	0.000488081	3.24199e-11
10916	hsa-miR-1	1.17603	1.73014	1.19735	-1.06495	0.999362	0.103692	0.738748	0.934884
4890	hsa-miR-19b	-1.16287	-3.002	1.19264	-1.99392	0.482058	1.37044e-34	0.0250536	1.77082e-19
17840	miRPlus_17840	1.04165	-1.58266	1.19066	1.14931	0.999362	0.00593749	0.486256	0.689838
17423	hsa-miR-584	1.2404	1.23676	1.18943	2.20105	0.0356097	0.00115267	0.0129421	2.77015e-26
17302	hsa-miR-578	-1.59996	1.55897	1.17668	-1.13785	0.502088	0.0912133	0.695486	0.80709
17376	hsa-miR-557	1.06665	1.47826	1.17067	1.63186	0.950865	1.00124e-08	0.0450524	2.93069e-12
29871	hsa-miR-768-5p	-1.03904	1.52359	1.16693	1.1339	0.999362	1.24401e-06	0.167983	0.323142
17918	hsa-miR-222*	-1.20855	-1.46569	1.16536	-1.14388	0.764402	0.00593749	0.456379	0.590771
17374	hsa-miR-605	1.0648	-1.44797	1.14527	1.15926	0.984277	6.00785e-05	0.291847	0.252713
10935	hsa-miR-130a	1.00374	-1.50598	1.13583	-1.25575	0.999362	2.29906e-16	0.014465	1.72733e-06
10928	hsa-miR-125a-5p	1.0126	1.58575	1.12837	1.2752	0.999362	3.7082e-24	0.00474517	1.79397e-09
32711	hsa-miR-633	-1.01664	-1.05731	1.12744	-1.91836	0.999362	0.89818	0.713194	0.000198354
27898	hsa-miR-768-3p	1.0956	1.69972	1.12311	1.29946	0.63706	2.59744e-23	0.0303238	3.76211e-08
17845	hsa-let-7g*	-1.05802	-1.39215	1.12062	1.05519	0.999362	0.0129532	0.592741	0.863683
10995	hsa-miR-199a-3p/199b-3p	-1.01855	-1.48154	1.10589	-1.12966	0.999362	8.12381e-19	0.0370417	0.00817876
11164	hsa-miR-519e	-1.00826	-1.60314	1.10262	1.09698	0.999362	8.57629e-07	0.539738	0.633004
13147	hsa-miR-96	-1.34338	1.64538	1.10233	1.07476	0.440374	0.000150507	0.68918	0.81504
11039	hsa-miR-29a	-1.09267	-1.54364	1.10179	-1.28332	0.715078	3.57558e-16	0.124425	9.49042e-07
11022	hsa-miR-221	1.14299	2.3576	1.10123	1.1603	0.744338	2.48674e-20	0.466359	0.189003
17281	hsa-miR-652	1.00802	-1.49735	1.09553	-1.0211	0.999362	0.00522916	0.726462	0.956592
10992	hsa-miR-197	1.0252	-2.19056	1.09456	1.24294	0.999362	1.31579e-26	0.312199	0.000911971
17510	hsa-miR-602	1.00031	1.23167	1.08746	1.6341	0.999362	8.40748e-05	0.239472	5.11736e-18
13150	mmu-miR-322	1.00387	-2.11195	1.08227	-1.40585	0.999362	5.8363e-33	0.240159	2.3652e-11
17559	mmu-miR-715	1.35062	1.45649	1.08209	1.74137	0.482058	0.0103146	0.780659	7.67735e-05
10995	hsa-miR-199a-3p/199b-3p	-1.00173	-1.39843	1.07441	-1.11424	0.999362	1.81826e-14	0.179669	0.0184328
27560	miRPlus_27560	1.03139	1.36324	1.06801	1.69065	0.999362	0.00484365	0.743177	5.50197e-07
27554	hsa-miR-638	-1.02321	1.02679	1.05649	1.57246	0.999362	0.961389	0.856135	0.00150804
27565	hsa-miR-423-5p	-1.10161	2.07519	1.05626	1.71796	0.853604	1.99361e-16	0.735174	2.42035e-10
28351	mmu-miR-762	-1.02583	-1.24138	1.04932	1.88225	0.999362	0.351241	0.908824	0.000151188
28624	mmu-miR-666-5p	-1.03506	-1.38807	1.04105	1.06836	0.999362	0.0164077	0.900687	0.824862
11078	hsa-miR-365	1.10573	3.14283	1.04048	1.67206	0.811989	2.03396e-31	0.809764	2.22373e-10
30253	hsa-miR-496	-1.03593	-1.46436	1.03132	-1.07402	0.999362	0.00199992	0.920539	0.804479
17890	miRPlus_17890	1.06055	1.51034	1.02868	1.71077	0.950865	6.95375e-10	0.841964	1.26038e-14
28309	mmu-miR-741	-1.02753	-1.37517	1.02591	1.12212	0.999362	0.119935	0.95789	0.770024
17669	mmu-miR-690	1.03324	-1.47305	1.01852	1.54792	0.999362	0.00527736	0.959207	0.00155082
11082	hsa-miR-370	-1.08953	-2.02243	1.01572	1.10971	0.822946	1.17709e-20	0.930678	0.295311
19591	hsa-miR-199b-5p	-1.04723	-1.29881	1.00917	-1.52163	0.991989	0.000561786	0.961607	2.10642e-08
17399	mmu-miR-501-3p	1.05564	1.45591	1.00427	1.67183	0.976988	1.1892e-07	0.980846	2.19748e-12
17933	miRPlus_17933	-1.16394	-1.39637	-1.00075	-1.18468	0.841354	0.0101195	0.996795	0.347513
17536	hsa-miR-562	1.52306	1.09025	-1.03322	-1.09033	0.604232	0.858495	0.95789	0.878758
11221	mmu-miR-300	1.16603	-1.1541	-1.03336	1.5235	0.744338	0.301861	0.897892	4.73692e-05
17878	hsa-miR-193a-5p	-1.01954	1.26841	-1.03498	1.51222	0.999362	0.0129783	0.869272	4.27777e-06
10983	hsa-miR-18a	-1.18938	-1.65601	-1.03561	-1.37034	0.841354	0.000705389	0.928421	0.073729
11177	hsa-miR-518a-5p/527	-1.04803	-1.55433	-1.04167	1.05837	0.999362	5.3966e-08	0.807534	0.765209
17863	hsa-miR-934	1.00271	-1.63764	-1.06448	-1.07146	0.999362	1.11172e-14	0.539972	0.527686
29872	hsa-miR-340	-1.05934	-2.18844	-1.06494	-1.34818	0.939665	1.37204e-29	0.490875	2.45534e-07
11232	mmu-miR-346	1.3057	-1.50204	-1.08081	1.20535	0.715078	0.0103569	0.796972	0.434276
21472	miRPlus_21472	-1.07316	1.43159	-1.08116	1.83968	0.772813	3.08284e-11	0.298611	8.52651e-24
28944	mmu-miR-667	1.02755	-1.67793	-1.08729	1.23348	0.999362	2.86357e-20	0.221862	6.20376e-05
17836	hsa-miR-30b*	1.0562	1.63796	-1.08896	1.5147	0.950865	9.44044e-16	0.302876	5.60477e-12
17583	mmu-miR-720	-1.04447	-1.79947	-1.10357	1.14773	0.984277	3.27427e-17	0.280104	0.0850676
17676	hsa-miR-152	-1.55121	-1.41863	-1.10456	1.23171	0.203258	0.0457671	0.738748	0.380966
17676	hsa-miR-152	-1.55121	-1.41863	-1.10456	1.23171	0.203258	0.0457671	0.738748	0.380966
27561	miRPlus_27561	-1.19915	1.61097	-1.10821	1.62434	0.277918	3.14929e-11	0.304618	2.3652e-11
11045	hsa-miR-302c*	1.04319	-2.11347	-1.12692	1.0219	0.999362	1.12711e-16	0.33095	0.921354
11205	mmu-miR-199b*	-1.0862	-1.54175	-1.13037	-1.36027	0.715078	2.86338e-16	0.0312065	1.37396e-09
11207	mmu-miR-202-3p	1.01135	-1.68956	-1.13669	-1.28705	0.999362	2.5703e-08	0.350351	0.0157461
11159	hsa-miR-518e	1.22512	-1.60894	-1.13995	-1.14778	0.841354	0.00867168	0.681402	0.737498
27544	hsa-miR-363*	1.25998	1.56851	-1.14524	-1.0367	0.0278156	1.16978e-11	0.0856232	0.81504
11208	mmu-miR-207	1.04029	-3.49855	-1.15436	1.08307	0.999362	1.63822e-13	0.624276	0.844665
11124	hsa-miR-492	1.02075	1.54035	-1.16334	1.79989	0.999362	2.79769e-12	0.0268054	4.8743e-19
17558	hsa-miR-663	1.32805	1.00782	-1.17435	1.76079	0.772813	0.987396	0.687402	0.0163278
11235	mmu-miR-351	-1.02616	-1.42493	-1.17961	1.11651	0.999362	6.75887e-12	0.00197158	0.0723918
17590	mmu-miR-707	-1.09374	-1.51193	-1.17982	-1.11866	0.999362	0.0114899	0.501117	0.761145
17841	miRPlus_17841	1.25093	-1.37448	-1.20305	-1.13369	0.715078	0.0172513	0.281293	0.59101
11218	mmu-miR-294	-1.19269	-1.26524	-1.22679	-1.55765	0.744338	0.067633	0.146287	9.2518e-05
11234	mmu-miR-350	-1.03402	-1.38557	-1.23192	-1.04268	0.999362	5.03376e-06	0.00679851	0.80709
11018	hsa-miR-218	1.12698	-1.96761	-1.25536	-2.45408	0.862803	2.38896e-10	0.0706215	1.08777e-15
11009	hsa-miR-20b	-1.04586	-1.70237	-1.28812	-2.07346	0.999362	4.93489e-06	0.065828	6.48194e-10
31867	hsa-miR-145*	-1.13275	-1.66013	-1.29474	-1.21922	0.895407	8.16938e-06	0.0511028	0.192354
19582	hsa-miR-106b	-1.06809	-2.07355	-1.32099	-2.32273	0.950865	2.11017e-20	0.000153995	1.50256e-24
17927	hsa-miR-491-3p	-1.1029	-1.43563	-1.34108	-1.11771	0.841354	5.92255e-06	0.000362044	0.347513
17718	hsa-miR-92b	-1.03662	1.05055	-1.34537	-1.73238	0.999362	0.834452	0.0143836	6.74936e-07
29490	hsa-miR-7	1.00009	-1.3575	-1.3463	-1.51553	0.999362	0.000212558	0.000410567	4.14347e-07
11029	hsa-miR-25	1.02391	-1.37179	-1.35223	-1.81899	0.999362	0.000561786	0.00133447	7.06453e-11
28161	hsa-miR-380*	1.08134	-1.36538	-1.37161	1.19246	0.999362	0.0570693	0.0605273	0.450617
17413	hsa-miR-565	-1.02608	-1.64837	-1.40206	-1.68585	0.999362	1.11172e-14	7.39554e-08	1.8739e-15
10977	hsa-miR-183	-1.19094	-1.45898	-1.40903	-1.47418	0.715078	0.000157796	0.000870399	0.000130293
21753	hsa-miR-668	1.01958	-1.2093	-1.50015	-1.13924	0.999362	7.04739e-06	9.28658e-19	0.0039945
19599	mmu-miR-106a	-1.02433	-2.02369	-1.51086	-2.40594	0.999362	2.709e-15	1.64063e-06	1.2637e-20
11037	hsa-miR-299-3p	-1.0781	-1.29504	-1.51992	-1.20851	0.976988	0.00596409	3.15008e-06	0.0806058
17512	mmu-miR-711	-1.04142	1.43502	-1.52011	1.02319	0.976988	1.32132e-12	1.27055e-15	0.849726
29575	hsa-miR-32*	-1.11419	-1.24338	-1.53634	-1.38704	0.608381	8.6867e-05	6.61262e-14	4.11186e-09
10964	hsa-miR-155	-1.02392	-1.23209	-1.54452	-2.53287	0.999362	0.158548	0.000362044	4.71168e-14
30442	hsa-miR-802	1.09245	-1.28548	-1.56693	1.00192	0.976988	0.0729687	0.000277577	0.990687
17505	hsa-miR-654-5p	1.11062	-1.08424	-1.57215	1.19534	0.976988	0.779973	0.00364178	0.454659
10999	hsa-miR-20a	-1.06695	-1.98677	-1.59779	-2.62919	0.789525	1.03451e-29	4.04457e-18	1.51711e-42
28737	hsa-miR-106a	-1.12938	-1.93264	-1.6003	-2.48496	0.976988	5.79994e-05	0.00762583	2.93882e-08
30687	hsa-miR-93	-1.03352	-1.56681	-1.61332	-2.72162	0.999362	1.27436e-07	2.35819e-08	1.17905e-24
13148	hsa-miR-195	1.03791	-1.60639	-1.64057	-1.77932	0.984277	7.12584e-16	8.29331e-17	1.23014e-20
17521	mmu-miR-714	1.00407	-1.31842	-1.64827	1.42574	0.999362	0.345279	0.0325492	0.200283
27720	hsa-miR-15a	1.03656	-1.6612	-1.66639	-2.27435	0.976988	1.9235e-21	1.79048e-21	7.26129e-38
17885	hsa-miR-886-5p	-1.10876	-1.42218	-1.72173	-1.8979	0.841354	5.98037e-05	8.11516e-10	1.28222e-12
27558	mmu-miR-155	1.03999	-1.43483	-1.74575	-2.4238	0.999362	0.001756	7.71843e-07	3.35307e-14
28736	hsa-miR-17	-1.08375	-2.1022	-1.76918	-3.13663	0.841354	5.17836e-23	6.34262e-16	7.26129e-38
11200	hsa-miR-129*/129-3p	1.00069	-1.04725	-1.91395	-1.1518	0.999362	0.724492	1.27755e-18	0.0902807
10967	hsa-miR-16	-1.01008	-2.77362	-1.96123	-2.63403	0.999362	9.87696e-36	4.95704e-22	2.27793e-34
17280	hsa-miR-15b	1.04675	-1.26152	-1.98118	-2.28029	0.950865	1.71937e-06	2.18933e-30	8.30726e-38
28150	hsa-miR-765	-1.05417	1.02224	-2.02974	1.07627	0.950865	0.864092	1.91689e-27	0.387021
17848	miRPlus_17848	-1.02427	-1.73666	-2.08327	-2.192	0.999362	5.79821e-20	1.67881e-28	6.16776e-31
27692	hsa-miR-886-3p	-1.03917	-1.05861	-2.21195	-2.32784	0.999362	0.844728	2.64064e-09	2.98175e-10
14293	mmu-miR-546	-1.04144	-2.43868	-2.9253	-1.43589	0.976988	2.98018e-35	5.52502e-43	1.62745e-10
